# Supplementary material for: Poly[{μ2-1,2-bis­[4-(3-pyrid­yl)pyrimidin-2-ylsulfan­yl]ethane}di-μ2-cyanido-dicopper(I)]
Source: Acta Crystallogr Sect E Struct Rep Online. 2008 Jun 7;64(Pt 7):m868. doi: 10.1107/S1600536808013172 (PMC2961664; doi:10.1107/S1600536808013172)
Supplement: Supplementary file 2 [file e-64-0m868-Isup2.hkl]

# 
# h,k,l, Fc-squared, Fo-squared, sigma(Fo-squared) and status flag 
# 
data_I
_shelx_title ' 1 in C2/c' 
_shelx_refln_list_code          4 
_shelx_F_calc_maximum      607.62 
_exptl_crystal_F_000      1176.00 
_reflns_d_resolution_high  0.8108 
 
loop_ 
 _symmetry_equiv_pos_as_xyz 
 'x, y, z' 
 '-x, y, -z+1/2' 
 'x+1/2, y+1/2, z' 
 '-x+1/2, y+1/2, -z+1/2' 
 '-x, -y, -z' 
 'x, -y, z-1/2' 
 '-x+1/2, -y+1/2, -z' 
 'x+1/2, -y+1/2, z-1/2' 
 
_cell_length_a    16.0249 
_cell_length_b    16.2963 
_cell_length_c     9.3103 
_cell_angle_alpha  90.000 
_cell_angle_beta  105.660 
_cell_angle_gamma  90.000 
 
_shelx_F_squared_multiplier     1.000 
 
loop_ 
 _refln_index_h 
 _refln_index_k 
 _refln_index_l 
 _refln_F_squared_calc 
 _refln_F_squared_meas 
 _refln_F_squared_sigma 
 _refln_observed_status 
   2   0   0    13192.16    14580.56    462.52 o 
   4   0   0    29638.28    33734.95   1065.59 o 
   6   0   0       82.28       75.70     23.47 o 
   8   0   0    35228.79    37947.60   1201.72 o 
  10   0   0     3129.37     2723.76    101.89 o 
  12   0   0      902.49      833.09     45.29 o 
  14   0   0      140.33      158.22     21.54 o 
  16   0   0        9.95       30.37     16.57 o 
  18   0   0     2028.73     2162.94     97.75 o 
   3   1   0    69352.66    70065.26   1281.70 o 
   5   1   0    81817.91    80117.23   1970.32 o 
   7   1   0     6677.79     6941.23    131.73 o 
   9   1   0      913.39      932.04     26.94 o 
  11   1   0      169.60      147.05     13.24 o 
  13   1   0     3602.79     3327.61    143.45 o 
  15   1   0     3059.85     2932.44     96.65 o 
  17   1   0        5.80        4.43     11.32 o 
  19   1   0      184.64      167.20     22.92 o 
   0   2   0     1679.78     1583.06     56.33 o 
   2   2   0    30230.51    31617.90    451.02 o 
   4   2   0     1286.76     1298.57     25.11 o 
   6   2   0     4119.61     4650.76     89.00 o 
   8   2   0    14093.69    14536.97    235.06 o 
  10   2   0    24510.79    24926.68    701.79 o 
  12   2   0     1911.90     1766.65    121.22 o 
  14   2   0       86.03       84.19     27.34 o 
  16   2   0       28.17       27.64      9.27 o 
  18   2   0      288.92      283.94     23.06 o 
   1   3   0     1888.30     2239.33     43.48 o 
   3   3   0    34111.68    36807.59    525.32 o 
   5   3   0    20298.33    21751.33    312.16 o 
   7   3   0     7146.06     7230.88    128.22 o 
   9   3   0      311.05      257.79     13.96 o 
  11   3   0     3063.45     2901.13     92.27 o 
  13   3   0     2423.85     2326.75     75.80 o 
  15   3   0      918.71      891.42     28.51 o 
  17   3   0      622.93      614.85     71.93 o 
   0   4   0    32962.48    33004.08    752.40 o 
   2   4   0     9470.71    10290.09    148.78 o 
   4   4   0      899.27      784.06     14.23 o 
   6   4   0     3450.92     3777.34     57.49 o 
   8   4   0     6569.62     6595.57     98.44 o 
  10   4   0       36.99       48.05      7.95 o 
  12   4   0     3152.38     3031.82    110.03 o 
  14   4   0      501.65      498.43     19.55 o 
  16   4   0      478.59      466.49     23.02 o 
  18   4   0       18.50       33.57     13.94 o 
   1   5   0     4956.08     5382.10     80.04 o 
   3   5   0    15356.72    17334.68    249.30 o 
   5   5   0      305.18      358.53      8.79 o 
   7   5   0     5702.64     6233.19     93.10 o 
   9   5   0      426.96      377.12     13.83 o 
  11   5   0     2327.00     2269.06     51.16 o 
  13   5   0      744.66      721.98     23.47 o 
  15   5   0       21.25       30.27      8.79 o 
  17   5   0        5.53       26.50     13.12 o 
   0   6   0     5346.56     5805.07    287.18 o 
   2   6   0      771.17      857.19     15.47 o 
   4   6   0    14761.25    17068.80    246.34 o 
   6   6   0    11222.31    12836.97    186.97 o 
   8   6   0      180.43      185.55      9.50 o 
  10   6   0     1152.20     1021.24     42.53 o 
  12   6   0      394.00      364.38     21.31 o 
  14   6   0     4211.15     4147.61     88.40 o 
  16   6   0        6.17       16.01      9.23 o 
  18   6   0        1.33       21.40     24.16 o 
   1   7   0       22.57       20.58      3.49 o 
   3   7   0     1162.81     1093.59     19.47 o 
   5   7   0     7480.38     8018.59    118.69 o 
   7   7   0     1255.30     1288.09     23.56 o 
   9   7   0      400.70      431.76     16.74 o 
  11   7   0      790.10      736.97     23.13 o 
  13   7   0      174.24      167.75     12.01 o 
  15   7   0        7.24        8.68      8.22 o 
  17   7   0       28.95       33.62     17.49 o 
   0   8   0     8725.35     8384.37    159.57 o 
   2   8   0     3252.94     3083.31     54.70 o 
   4   8   0     7079.80     8231.57    135.35 o 
   6   8   0     2200.90     2502.79     41.01 o 
   8   8   0      430.81      452.26     12.59 o 
  10   8   0     1630.68     1690.45     34.72 o 
  12   8   0      887.69      876.46     26.32 o 
  14   8   0      537.44      564.35     24.81 o 
  16   8   0      178.60      225.59     19.78 o 
   1   9   0     1907.27     1881.28     34.99 o 
   3   9   0     2153.09     1956.41     45.52 o 
   5   9   0      714.16      616.95     16.91 o 
   7   9   0     2817.13     2685.23     44.33 o 
   9   9   0      353.87      365.19     12.68 o 
  11   9   0      350.36      380.28     20.31 o 
  13   9   0      151.57      184.97     22.50 o 
  15   9   0      961.46     1025.44     39.82 o 
  17   9   0      628.90      650.43     32.41 o 
   0  10   0     5314.26     4983.09    124.64 o 
   2  10   0     7570.04     7909.75    133.02 o 
   4  10   0     1080.41      967.73     22.28 o 
   6  10   0      279.98      244.23     10.48 o 
   8  10   0     1422.29     1421.47     42.93 o 
  10  10   0      631.06      641.74     21.41 o 
  12  10   0     1775.35     1973.21     59.55 o 
  14  10   0      703.08      787.33     88.50 o 
  16  10   0      650.74      720.24     50.39 o 
   1  11   0     2480.40     2483.86     65.03 o 
   3  11   0     2422.32     2402.71    111.79 o 
   5  11   0     3345.32     3331.02     61.12 o 
   7  11   0     6101.30     6362.49    122.76 o 
   9  11   0      977.54     1009.77     39.58 o 
  11  11   0      256.08      311.92     29.96 o 
  13  11   0      493.19      495.25     26.09 o 
  15  11   0      129.16      181.75     18.55 o 
   0  12   0       55.50       62.36     11.36 o 
   2  12   0     6355.52     6830.38    198.68 o 
   4  12   0      561.74      514.84     19.56 o 
   6  12   0      496.89      480.13     18.64 o 
   8  12   0      392.26      400.68     16.62 o 
  10  12   0     2134.78     1944.99     58.54 o 
  12  12   0      965.79      992.18     37.67 o 
  14  12   0      161.33      177.57     17.76 o 
   1  13   0      547.15      546.94     29.27 o 
   3  13   0     2699.42     2787.88     68.22 o 
   5  13   0     2021.66     2073.69     50.31 o 
   7  13   0      865.31      886.78     27.37 o 
   9  13   0       52.31       60.73     12.19 o 
  11  13   0       32.95       41.14     11.48 o 
  13  13   0       70.64       66.55     18.50 o 
   0  14   0     6846.59     7218.35    257.63 o 
   2  14   0       24.01       15.54      8.43 o 
   4  14   0       41.72       43.90      9.08 o 
   6  14   0      104.22      113.69     10.78 o 
   8  14   0      971.56      905.80     35.04 o 
  10  14   0       68.69       86.35     13.18 o 
  12  14   0      164.61      146.35     24.85 o 
   1  15   0      223.51      212.27     19.22 o 
   3  15   0       53.14       79.43     10.12 o 
   5  15   0      184.49      164.27     13.31 o 
   7  15   0       17.45       17.96      8.85 o 
   9  15   0       89.01       73.98     13.56 o 
  11  15   0       46.48       45.25     14.50 o 
   0  16   0      187.63      185.56     26.23 o 
   2  16   0      160.84      157.69     24.79 o 
   4  16   0       12.92       16.46     12.01 o 
   6  16   0      402.03      369.45     19.07 o 
   8  16   0       72.52       75.43     14.30 o 
  10  16   0       91.82       78.88     14.43 o 
   1  17   0       19.84       18.26     11.71 o 
   3  17   0       24.96       25.92     10.59 o 
   5  17   0       23.62       40.04     10.36 o 
   7  17   0      193.34      185.46     21.26 o 
   9  17   0       15.89       13.57     13.13 o 
   0  18   0      203.88      287.45     31.48 o 
   2  18   0      463.82      507.91     48.74 o 
   4  18   0      211.38      205.27     17.35 o 
   6  18   0       40.67       37.73     11.06 o 
   8  18   0       67.51       90.56     17.08 o 
   1  19   0       46.05       77.62     15.89 o 
   3  19   0      185.48      141.98     15.44 o 
   5  19   0      243.02      248.46     17.59 o 
   0  20   0      533.74      628.47     47.22 o 
 -19   1   1       67.15       65.48     18.26 o 
 -17   1   1      206.15      233.13     20.50 o 
 -15   1   1     1274.70     1234.25     42.65 o 
 -13   1   1       23.76       25.34      9.08 o 
 -11   1   1      395.21      419.72     20.09 o 
  -9   1   1      245.01      258.22     14.15 o 
  -7   1   1    11204.79    12143.01    226.06 o 
  -5   1   1     6256.87     6369.42    119.62 o 
  -3   1   1     6292.61     6523.85    129.85 o 
  -1   1   1     1364.94     1381.17     33.58 o 
   1   1   1       80.01       67.68      3.57 o 
   3   1   1       61.30       85.54      3.52 o 
   5   1   1      473.94      531.00     19.69 o 
   7   1   1     1033.78     1000.57     20.40 o 
   9   1   1     2389.78     2288.62     71.71 o 
  11   1   1        1.98        8.62      8.69 o 
  13   1   1      928.26      939.65     35.21 o 
  15   1   1       10.82       13.42      9.59 o 
  17   1   1       84.80       87.10     15.02 o 
 -18   2   1        0.71        9.39     12.59 o 
 -16   2   1       59.78       55.75     11.74 o 
 -14   2   1      382.14      345.31     20.20 o 
 -12   2   1     1797.76     1522.68     45.59 o 
 -10   2   1     6621.47     6586.22    156.49 o 
  -8   2   1      268.89      269.87      9.48 o 
  -6   2   1     2386.07     2390.15     47.76 o 
  -4   2   1       12.46       15.89      2.44 o 
  -2   2   1    44456.48    44399.32    738.41 o 
   0   2   1    19318.87    20355.27    326.51 o 
   2   2   1     2018.08     2312.80     34.90 o 
   4   2   1    27201.31    29067.18    466.11 o 
   6   2   1      754.01      745.21     14.17 o 
   8   2   1     7744.77     7512.00    111.45 o 
  10   2   1       63.88       50.27      7.58 o 
  12   2   1     1196.11     1184.91     86.43 o 
  14   2   1       98.06      107.45     13.64 o 
  16   2   1      496.62      449.24     25.19 o 
  18   2   1      486.78      523.33     30.36 o 
 -19   3   1      139.24      151.87     19.63 o 
 -17   3   1      576.74      567.54     33.50 o 
 -15   3   1     4252.25     3938.96    157.26 o 
 -13   3   1       44.28       48.70     10.73 o 
 -11   3   1      199.25      152.70     19.05 o 
  -9   3   1      379.87      391.11     12.70 o 
  -7   3   1    15315.38    15463.26    248.67 o 
  -5   3   1    10708.14    11553.32    192.30 o 
  -3   3   1     1848.76     1987.81     30.63 o 
  -1   3   1    19302.76    21191.10    395.37 o 
   1   3   1     1113.60     1114.67     16.29 o 
   3   3   1    65319.38    65997.27   1054.36 o 
   5   3   1     7241.51     7464.09    109.53 o 
   7   3   1     1187.77     1201.57     24.41 o 
   9   3   1     2671.35     2537.96     47.09 o 
  11   3   1     2277.46     2251.48     60.29 o 
  13   3   1     1413.34     1317.43     35.66 o 
  15   3   1      119.16      131.64     22.09 o 
  17   3   1      773.69      801.01     35.73 o 
 -18   4   1       30.24       40.66     13.29 o 
 -16   4   1       88.57       71.58     10.57 o 
 -14   4   1        2.77        7.06      7.96 o 
 -12   4   1     5923.41     5684.37    114.67 o 
 -10   4   1     8213.16     8141.11    193.38 o 
  -8   4   1     4376.64     4655.14     80.01 o 
  -6   4   1     2019.48     2064.90     37.55 o 
  -4   4   1       25.30       16.61      3.55 o 
  -2   4   1    47463.72    47325.00    933.05 o 
   0   4   1    22251.58    22009.38    399.56 o 
   2   4   1     5805.24     6099.03    100.31 o 
   4   4   1     3159.38     3212.12     57.37 o 
   6   4   1     6334.21     6742.04     99.99 o 
   8   4   1    12958.32    13462.14    196.46 o 
  10   4   1     3778.76     3677.32    122.31 o 
  12   4   1     1272.74     1315.20     41.48 o 
  14   4   1      883.67      818.47     57.34 o 
  16   4   1      216.71      185.85     18.70 o 
  18   4   1       20.20       46.97     14.92 o 
 -17   5   1      568.73      586.32     23.09 o 
 -15   5   1       40.42       61.24      9.46 o 
 -13   5   1     1536.03     1369.48     36.45 o 
 -11   5   1      193.46      192.61     14.28 o 
  -9   5   1     1190.93     1153.93     24.59 o 
  -7   5   1    12323.80    12479.92    203.83 o 
  -5   5   1    56110.96    57718.97    918.04 o 
  -3   5   1    22459.78    23353.32    376.16 o 
  -1   5   1     8421.81     8720.53    166.22 o 
   1   5   1     1808.53     1888.77     30.25 o 
   3   5   1    32312.98    32910.59    470.77 o 
   5   5   1    19507.15    20118.37    290.01 o 
   7   5   1    20005.66    21727.32    313.68 o 
   9   5   1      656.11      650.60     17.03 o 
  11   5   1      916.75      867.19     25.87 o 
  13   5   1     1964.83     1915.87     47.67 o 
  15   5   1     1271.70     1357.71     89.60 o 
  17   5   1       19.66        8.66     17.12 o 
 -18   6   1      292.79      302.13     27.22 o 
 -16   6   1       87.11      100.88     11.68 o 
 -14   6   1     1506.98     1530.13     59.01 o 
 -12   6   1     3688.77     3481.37    136.24 o 
 -10   6   1     7201.04     6932.27    117.37 o 
  -8   6   1    13028.29    13832.99    366.14 o 
  -6   6   1      281.25      266.40      7.97 o 
  -4   6   1     3248.44     2781.81     43.33 o 
  -2   6   1     7777.40     7317.10    149.20 o 
   0   6   1    31294.15    31797.81    514.46 o 
   2   6   1    15407.26    15294.75    220.97 o 
   4   6   1      563.22      538.03     11.79 o 
   6   6   1     2351.25     2501.16     40.52 o 
   8   6   1     3955.14     3913.24     65.51 o 
  10   6   1     7733.85     7997.63    135.18 o 
  12   6   1     2655.32     2651.04     60.75 o 
  14   6   1       27.24       26.82      8.45 o 
  16   6   1        0.71        9.53     11.52 o 
 -17   7   1      396.00      435.18     24.89 o 
 -15   7   1     3060.53     3061.72     87.95 o 
 -13   7   1     2707.68     2537.91     71.85 o 
 -11   7   1      296.41      311.77     14.06 o 
  -9   7   1     5343.58     5503.81     94.05 o 
  -7   7   1     1743.99     1632.32     28.32 o 
  -5   7   1     4078.42     3541.80     54.65 o 
  -3   7   1    15687.29    16165.61    262.66 o 
  -1   7   1      485.32      445.21     14.57 o 
   1   7   1     2530.45     2384.24     45.74 o 
   3   7   1     3198.09     3050.53     47.73 o 
   5   7   1    13790.11    13878.29    202.16 o 
   7   7   1     2566.91     2324.45     38.76 o 
   9   7   1       40.68       42.65      6.26 o 
  11   7   1       31.12       37.62      8.34 o 
  13   7   1      553.61      483.73     20.01 o 
  15   7   1     1574.60     1673.69     56.89 o 
  17   7   1      953.72     1046.05     43.19 o 
 -16   8   1      546.97      498.09     31.48 o 
 -14   8   1      449.64      445.89     45.84 o 
 -12   8   1       43.64       44.42      9.00 o 
 -10   8   1      578.71      537.06     15.60 o 
  -8   8   1     7984.53     8746.96    130.16 o 
  -6   8   1       22.48       21.99      4.97 o 
  -4   8   1     4062.92     4176.41     78.14 o 
  -2   8   1     3210.39     3105.08     65.33 o 
   0   8   1    21876.36    23533.20    383.44 o 
   2   8   1    15916.29    16459.33    508.01 o 
   4   8   1      457.04      442.69     11.11 o 
   6   8   1      461.74      399.91     10.90 o 
   8   8   1      616.25      619.18     20.55 o 
  10   8   1     4941.76     5204.06     91.51 o 
  12   8   1      772.62      829.57     26.68 o 
  14   8   1      564.67      573.32     22.84 o 
  16   8   1        4.22        0.00     13.46 o 
 -17   9   1      106.28      117.87     26.09 o 
 -15   9   1      544.53      500.74     30.65 o 
 -13   9   1      873.49      849.35     38.52 o 
 -11   9   1      139.13      116.79     12.96 o 
  -9   9   1      792.80      818.00     23.83 o 
  -7   9   1       83.28       62.19      7.21 o 
  -5   9   1     7108.22     7383.63    124.74 o 
  -3   9   1     7924.50     8273.21    138.52 o 
  -1   9   1       29.46       40.03      7.21 o 
   1   9   1      866.67      861.98     20.59 o 
   3   9   1     1366.87     1308.44     23.77 o 
   5   9   1     5787.52     6165.90     93.64 o 
   7   9   1     5713.36     6106.62    119.25 o 
   9   9   1       84.62       93.29      9.92 o 
  11   9   1       33.04       44.36      8.79 o 
  13   9   1       53.61       43.59     11.44 o 
  15   9   1      566.45      551.99     44.46 o 
 -16  10   1       31.14       30.22     19.88 o 
 -14  10   1      126.79      112.65     13.94 o 
 -12  10   1      376.67      359.90     20.76 o 
 -10  10   1        1.21        0.00      7.05 o 
  -8  10   1      782.72      824.07     20.89 o 
  -6  10   1        0.03        0.00      5.37 o 
  -4  10   1        4.86        0.00      5.23 o 
  -2  10   1      216.16      222.61     13.95 o 
   0  10   1     1642.89     1662.10     40.71 o 
   2  10   1     1735.97     1810.47     42.97 o 
   4  10   1        7.13        0.00      4.44 o 
   6  10   1      238.65      217.92     10.55 o 
   8  10   1       41.14       42.63      6.61 o 
  10  10   1      289.07      264.67     16.17 o 
  12  10   1       26.80       48.79     12.70 o 
  14  10   1       53.96       40.03     11.81 o 
 -15  11   1        7.84        6.79     11.48 o 
 -13  11   1        7.40        7.90     10.58 o 
 -11  11   1        8.73       18.86     10.44 o 
  -9  11   1       30.87       19.44      7.49 o 
  -7  11   1      197.93      177.44      9.56 o 
  -5  11   1        6.24        2.14      9.82 o 
  -3  11   1        7.27        6.81      5.39 o 
  -1  11   1     1607.88     1656.87     40.83 o 
   1  11   1      382.00      360.83     13.44 o 
   3  11   1      392.64      380.67     15.67 o 
   5  11   1      181.76      178.14     29.95 o 
   7  11   1       30.08       32.59      7.94 o 
   9  11   1        0.37        0.00      7.11 o 
  11  11   1       36.46       31.11     21.40 o 
  13  11   1        4.02        5.96     20.16 o 
  15  11   1       27.35       45.02     13.53 o 
 -14  12   1      102.53       92.24     14.43 o 
 -12  12   1       43.38       52.65     12.69 o 
 -10  12   1       11.32       13.40      8.56 o 
  -8  12   1      115.96      126.16      8.93 o 
  -6  12   1      120.55      119.78     14.04 o 
  -4  12   1     1659.95     1595.83     40.59 o 
  -2  12   1      876.91      819.44     25.62 o 
   0  12   1     3622.35     3534.77     77.01 o 
   2  12   1     3702.04     3622.94     78.64 o 
   4  12   1      147.34      149.27     10.73 o 
   6  12   1       19.73       19.61      7.29 o 
   8  12   1        1.69        0.00      8.41 o 
  10  12   1       53.32       57.04     18.78 o 
  12  12   1       69.18       50.53     18.50 o 
  14  12   1        0.45        0.00     13.53 o 
 -13  13   1      500.95      564.41     41.97 o 
 -11  13   1       26.93       43.47     10.73 o 
  -9  13   1      466.12      495.89     24.58 o 
  -7  13   1      281.44      307.91     15.46 o 
  -5  13   1     1688.66     1714.60     43.64 o 
  -3  13   1     2682.24     2581.94     60.07 o 
  -1  13   1      164.05      157.17     11.73 o 
   1  13   1      601.05      555.56     21.30 o 
   3  13   1      994.80     1027.77     45.30 o 
   5  13   1     2070.43     2058.93     50.20 o 
   7  13   1      525.10      548.58     20.61 o 
   9  13   1      181.29      170.42     15.60 o 
  11  13   1       26.18       45.84     18.22 o 
  13  13   1       24.77        0.00     16.57 o 
 -14  14   1      416.65      405.36     35.34 o 
 -12  14   1      905.13      938.57     54.67 o 
 -10  14   1     1591.58     1503.14     50.43 o 
  -8  14   1     1858.97     1856.87     58.18 o 
  -6  14   1       29.70       21.72      8.27 o 
  -4  14   1      814.98      788.70     26.31 o 
  -2  14   1      126.25      144.27     11.86 o 
   0  14   1      153.18      146.91     16.21 o 
   2  14   1       41.80       49.19      9.55 o 
   4  14   1      724.34      702.05     24.43 o 
   6  14   1      296.57      316.88     20.53 o 
   8  14   1      495.48      503.83     25.28 o 
  10  14   1     1272.95     1311.50     59.64 o 
  12  14   1      343.59      340.47     31.76 o 
 -13  15   1      284.13      313.13     33.41 o 
 -11  15   1       60.57       59.05     14.63 o 
  -9  15   1      606.07      583.19     28.87 o 
  -7  15   1     1882.79     1886.42     48.83 o 
  -5  15   1     1337.69     1322.33     37.82 o 
  -3  15   1     1034.94     1090.40     33.08 o 
  -1  15   1      242.40      240.97     15.34 o 
   1  15   1      754.42      732.60     32.41 o 
   3  15   1      159.73      153.04     17.52 o 
   5  15   1     1449.91     1489.56     59.51 o 
   7  15   1      388.68      411.23     18.91 o 
   9  15   1       33.46       37.78     11.39 o 
  11  15   1       14.25       17.67     17.67 o 
 -10  16   1      596.10      656.01     37.28 o 
  -8  16   1      118.44      155.33     37.55 o 
  -6  16   1       39.78       45.59     10.03 o 
  -4  16   1      698.35      725.64     40.62 o 
  -2  16   1     2494.36     2577.91     69.76 o 
   0  16   1     3903.24     4077.70    112.95 o 
   2  16   1     2360.80     2365.15     59.13 o 
   4  16   1      172.57      193.07     14.84 o 
   6  16   1      155.38      156.96     13.23 o 
   8  16   1      610.53      629.64     30.05 o 
  10  16   1      199.89      263.30     53.43 o 
  -9  17   1       97.88      130.11     29.96 o 
  -7  17   1     1250.15     1276.59     38.68 o 
  -5  17   1      868.11      892.83     30.86 o 
  -3  17   1      588.88      585.96     24.12 o 
  -1  17   1      149.87      135.04     16.71 o 
   1  17   1      478.63      481.36     31.62 o 
   3  17   1     1918.15     1858.22     52.62 o 
   5  17   1      945.94      950.66     35.39 o 
   7  17   1      136.43      157.04     13.57 o 
   9  17   1       61.26       55.83     13.99 o 
  -8  18   1      127.19      125.63     17.72 o 
  -6  18   1       18.69       31.23     10.66 o 
  -4  18   1      219.33      224.07     16.95 o 
  -2  18   1     1163.89     1210.32     38.57 o 
   0  18   1      492.29      546.03     59.78 o 
   2  18   1      194.17      225.51     20.21 o 
   4  18   1       28.98       39.35     11.53 o 
   6  18   1       43.43       37.96     11.34 o 
  -5  19   1      342.36      336.56     22.92 o 
  -3  19   1       30.46       50.53     12.67 o 
  -1  19   1        4.80        0.00     12.46 o 
   1  19   1       47.33       62.67     14.39 o 
   3  19   1      143.73      132.91     17.73 o 
   5  19   1      104.33      121.18     14.13 o 
   0  20   1        2.10        9.95     11.50 o 
 -18   0   2      335.38      286.62     29.55 o 
 -16   0   2     1928.64     1902.82     82.29 o 
 -14   0   2     3685.32     3364.93    125.64 o 
 -12   0   2     3331.09     3009.55    111.56 o 
 -10   0   2     1517.99     1362.71     56.88 o 
  -8   0   2     2198.77     3420.16    118.74 o 
  -6   0   2     5170.73     5778.77    134.14 o 
  -4   0   2    29497.56    31262.77    705.12 o 
  -2   0   2   101470.20    96692.02   3109.79 o 
   0   0   2       80.19       25.75      7.04 o 
   2   0   2   369202.03   273118.06   6130.50 o 
   4   0   2        5.37        0.33      5.02 o 
   6   0   2      829.56      655.64     30.93 o 
   8   0   2      348.20      334.06     35.62 o 
  10   0   2     5828.25     6018.28    207.93 o 
  12   0   2      350.63      373.05     28.99 o 
  14   0   2        0.07       13.25     13.53 o 
  16   0   2      324.48      362.56     35.07 o 
 -19   1   2      214.96      292.46     23.53 o 
 -17   1   2     3677.94     3689.66    141.66 o 
 -15   1   2      240.55      230.54     16.49 o 
 -13   1   2     1612.45     1588.38     61.72 o 
 -11   1   2      485.70      494.28     21.38 o 
  -9   1   2    10351.77    10199.08    191.63 o 
  -7   1   2    16394.34    16372.21    263.07 o 
  -5   1   2     6512.06     6631.42    108.38 o 
  -3   1   2     6784.11     7481.87    173.58 o 
  -1   1   2     3735.74     3963.30     94.31 o 
   1   1   2    38043.60    39844.35    634.72 o 
   3   1   2    10205.94     9977.20    161.31 o 
   5   1   2     6274.00     6463.68    106.65 o 
   7   1   2    14886.19    14985.52    217.51 o 
   9   1   2        3.98       13.66      5.40 o 
  11   1   2      525.22      560.68     24.89 o 
  13   1   2      216.17      221.46     16.98 o 
  15   1   2      502.39      543.95     27.90 o 
  17   1   2      446.85      550.18     50.26 o 
 -18   2   2      423.09      382.73     24.40 o 
 -16   2   2        1.70        1.18      9.08 o 
 -14   2   2     2080.80     1957.10     57.40 o 
 -12   2   2     6521.29     6194.69    389.07 o 
 -10   2   2     3674.10     3594.76     89.81 o 
  -8   2   2    19068.56    21239.53    392.63 o 
  -6   2   2     1304.90     1371.37     24.86 o 
  -4   2   2     1995.24     1902.23     37.99 o 
  -2   2   2     4328.28     4179.13     99.19 o 
   0   2   2     4011.38     4252.47     62.73 o 
   2   2   2    31121.23    34648.50    495.15 o 
   4   2   2     3623.45     3814.97     57.64 o 
   6   2   2    10794.07    10881.82    158.92 o 
   8   2   2     1649.84     1616.00     28.07 o 
  10   2   2     2816.59     2863.06     61.70 o 
  12   2   2     4430.30     4610.05    118.32 o 
  14   2   2       16.26       18.80     11.14 o 
  16   2   2       71.66       56.00     14.30 o 
 -19   3   2      102.77      121.26     13.70 o 
 -17   3   2       86.73      106.62     15.32 o 
 -15   3   2     1270.63     1171.96     84.22 o 
 -13   3   2      329.77      299.59     17.36 o 
 -11   3   2      284.56      234.05     15.74 o 
  -9   3   2     1443.71     1414.07     31.75 o 
  -7   3   2     4684.16     4589.77    102.80 o 
  -5   3   2     8744.97     9287.84    150.95 o 
  -3   3   2       55.71       63.06      4.41 o 
  -1   3   2     2439.45     2530.95     50.58 o 
   1   3   2      527.70      611.20     10.21 o 
   3   3   2      829.52      756.81     13.99 o 
   5   3   2      636.19      555.01     11.74 o 
   7   3   2     2301.97     2325.69     37.94 o 
   9   3   2       18.53       17.54      5.34 o 
  11   3   2       55.89       56.84      7.74 o 
  13   3   2     1229.34     1202.72     42.17 o 
  15   3   2     1186.91     1218.63    105.07 o 
  17   3   2       68.40       80.34     16.08 o 
 -18   4   2       14.77       24.93     12.12 o 
 -16   4   2      637.41      547.57     21.78 o 
 -14   4   2        7.55        8.49      9.00 o 
 -12   4   2     2267.71     2150.99     95.82 o 
 -10   4   2     4552.01     4287.53    248.79 o 
  -8   4   2      437.86      411.68     10.52 o 
  -6   4   2     1505.74     1667.42     27.43 o 
  -4   4   2       18.00        9.25      3.75 o 
  -2   4   2     1114.10      983.38     22.37 o 
   0   4   2     1930.45     1867.45     33.07 o 
   2   4   2      534.47      619.36     12.02 o 
   4   4   2        1.14        2.90      3.52 o 
   6   4   2       66.18       90.20      5.35 o 
   8   4   2      252.97      233.73      7.99 o 
  10   4   2     1556.65     1506.26     37.11 o 
  12   4   2      288.73      295.68     18.98 o 
  14   4   2      382.85      353.44     22.16 o 
  16   4   2      380.33      451.51     32.03 o 
 -19   5   2        0.11        0.18      9.25 o 
 -17   5   2       63.47       61.40     10.87 o 
 -15   5   2       10.71       15.69      8.37 o 
 -13   5   2       23.68        9.52      8.10 o 
 -11   5   2     4600.83     4517.75     91.79 o 
  -9   5   2      430.60      430.73     16.14 o 
  -7   5   2       49.12       58.27      4.48 o 
  -5   5   2     6535.95     7149.90    105.40 o 
  -3   5   2     5279.28     5587.38     92.77 o 
  -1   5   2       50.59       30.76      4.83 o 
   1   5   2      961.00      983.17     15.62 o 
   3   5   2      904.33      902.77     16.72 o 
   5   5   2     1723.01     1668.70     28.30 o 
   7   5   2      382.85      393.85     10.57 o 
   9   5   2      408.30      445.11     13.91 o 
  11   5   2     1049.75     1056.54     29.47 o 
  13   5   2      174.57      150.10     15.71 o 
  15   5   2      279.70      240.27     22.78 o 
  17   5   2       64.66       84.92     15.88 o 
 -18   6   2       27.62       15.66     10.12 o 
 -16   6   2       56.93       38.99      9.43 o 
 -14   6   2      188.47      160.58     12.43 o 
 -12   6   2    12944.01    13163.93    309.12 o 
 -10   6   2      143.94      124.10      8.09 o 
  -8   6   2     2979.75     2818.93     65.01 o 
  -6   6   2     6851.47     7114.82    105.46 o 
  -4   6   2    18111.62    20835.36    336.33 o 
  -2   6   2     4243.88     5404.82    106.01 o 
   0   6   2     1126.80     1193.29     22.79 o 
   2   6   2      363.61      352.72      8.66 o 
   4   6   2        0.06        3.15      3.68 o 
   6   6   2    10483.77    11353.26    166.96 o 
   8   6   2      172.91      209.62      8.32 o 
  10   6   2      233.51      244.54     13.71 o 
  12   6   2      546.31      564.84     27.34 o 
  14   6   2      185.52      216.51     17.66 o 
  16   6   2      353.00      323.41     23.45 o 
 -17   7   2       66.85       77.33     13.86 o 
 -15   7   2        2.83       18.20     10.54 o 
 -13   7   2       60.32       56.53      9.19 o 
 -11   7   2      463.09      378.71     36.16 o 
  -9   7   2     1566.77     1443.80     82.22 o 
  -7   7   2     6883.27     7258.71    121.99 o 
  -5   7   2     5468.92     5898.77     99.83 o 
  -3   7   2    17878.59    19602.19    369.70 o 
  -1   7   2     2881.57     2666.55     62.62 o 
   1   7   2     3005.52     2986.52     46.85 o 
   3   7   2     4126.07     4129.50     63.47 o 
   5   7   2     5021.47     5085.63     77.86 o 
   7   7   2     3695.13     3686.40     58.93 o 
   9   7   2      134.30      144.48     10.28 o 
  11   7   2      572.52      579.62     20.75 o 
  13   7   2       34.35       41.58     11.12 o 
  15   7   2       91.93       88.03     16.00 o 
 -18   8   2       13.35       10.53     11.67 o 
 -16   8   2       98.61       86.45     13.99 o 
 -14   8   2      809.75      809.95     33.29 o 
 -12   8   2      414.28      414.85     21.67 o 
 -10   8   2     4549.83     4583.85     94.09 o 
  -8   8   2     2641.03     2718.57     90.26 o 
  -6   8   2      381.67      364.41     12.04 o 
  -4   8   2       20.63       15.74      5.22 o 
  -2   8   2    27230.73    28378.23    532.63 o 
   0   8   2    14067.40    14195.57    231.48 o 
   2   8   2     9954.55    10299.95    151.35 o 
   4   8   2       26.14       33.77      4.61 o 
   6   8   2       11.74        8.17      4.75 o 
   8   8   2     7678.47     7799.48    118.24 o 
  10   8   2     1040.05     1048.55     25.54 o 
  12   8   2      511.31      526.76     20.66 o 
  14   8   2        9.46        0.00     10.93 o 
  16   8   2      768.06      719.32     48.60 o 
 -17   9   2      507.21      546.10     88.09 o 
 -15   9   2     2790.45     2657.49     94.02 o 
 -13   9   2     2573.75     2532.21     72.97 o 
 -11   9   2        5.47        5.61      8.68 o 
  -9   9   2       38.18       36.43      8.05 o 
  -7   9   2     5182.78     5042.08    122.04 o 
  -5   9   2    10446.61    10356.20    172.28 o 
  -3   9   2     2447.45     2159.15     48.60 o 
  -1   9   2      123.14      133.68      9.19 o 
   1   9   2     2223.58     2080.94     40.40 o 
   3   9   2    13803.93    13955.98    229.32 o 
   5   9   2    10322.19    10050.24    149.18 o 
   7   9   2      167.67      162.23      8.85 o 
   9   9   2        8.78        7.20      6.34 o 
  11   9   2      593.35      578.88     21.24 o 
  13   9   2     1085.91     1129.33     41.54 o 
  15   9   2      109.56      101.06     21.81 o 
 -16  10   2       72.94       84.03     16.98 o 
 -14  10   2       67.96       53.46     16.71 o 
 -12  10   2     3563.07     3499.53    215.66 o 
 -10  10   2     6735.91     6893.38    137.97 o 
  -8  10   2     1399.81     1356.64     29.68 o 
  -6  10   2       65.58       83.48     17.16 o 
  -4  10   2     1821.02     1837.09     36.67 o 
  -2  10   2     6916.16     6553.01    208.30 o 
   0  10   2    19629.39    19927.26    378.14 o 
   2  10   2     5235.71     5039.40    103.13 o 
   4  10   2      251.33      247.14     10.46 o 
   6  10   2      543.69      595.12     14.96 o 
   8  10   2     3384.92     3488.26     57.86 o 
  10  10   2     2308.05     2569.20     51.13 o 
  12  10   2       37.49       60.58     12.27 o 
  14  10   2       12.69       23.20     16.57 o 
 -15  11   2     1597.59     1644.69     55.40 o 
 -13  11   2      476.34      481.68     28.86 o 
 -11  11   2       21.90       30.77      9.20 o 
  -9  11   2      394.41      370.70     15.91 o 
  -7  11   2     5188.02     5204.61     91.77 o 
  -5  11   2    15404.14    15336.63    539.16 o 
  -3  11   2     4805.45     4553.43    107.71 o 
  -1  11   2        3.50       10.03     15.19 o 
   1  11   2      135.23      137.58      9.56 o 
   3  11   2     8335.51     8164.60    216.07 o 
   5  11   2     6199.17     6158.02    182.49 o 
   7  11   2     1403.30     1336.22     34.75 o 
   9  11   2      358.71      391.59     32.03 o 
  11  11   2       84.18       81.18     18.78 o 
 -14  12   2      288.23      313.41     21.22 o 
 -12  12   2      902.80      903.46     35.69 o 
 -10  12   2     3390.08     3362.71     74.19 o 
  -8  12   2     3727.99     3576.32     66.64 o 
  -6  12   2       79.37       76.61      7.26 o 
  -4  12   2      804.15      760.23     33.72 o 
  -2  12   2     5603.31     5557.05    118.80 o 
   0  12   2    14375.25    14356.21    277.58 o 
   2  12   2       12.84       13.33      7.77 o 
   4  12   2      397.17      403.41     23.69 o 
   6  12   2      783.76      757.78     24.23 o 
   8  12   2     2942.80     2683.73    107.28 o 
  10  12   2     1005.31     1066.18     39.04 o 
  12  12   2      548.27      538.46     37.55 o 
 -15  13   2      141.64      124.45     16.37 o 
 -13  13   2      224.17      244.59     20.01 o 
 -11  13   2        0.69        0.00     12.03 o 
  -9  13   2      215.91      215.26     22.78 o 
  -7  13   2     1231.47     1121.82     44.09 o 
  -5  13   2     3258.80     3181.88     80.12 o 
  -3  13   2     3018.57     2972.35     88.27 o 
  -1  13   2      557.79      547.82     28.19 o 
   1  13   2      504.24      495.94     72.35 o 
   3  13   2     3537.06     3429.87     76.09 o 
   5  13   2     4492.29     4557.90     97.23 o 
   7  13   2      695.74      695.90     45.70 o 
   9  13   2        2.00        5.72      9.39 o 
  11  13   2      295.41      264.81     27.89 o 
 -14  14   2      111.60      118.46     22.92 o 
 -12  14   2      109.41       94.71     21.26 o 
 -10  14   2      591.61      519.29     39.21 o 
  -8  14   2       80.98      103.71     27.06 o 
  -6  14   2      872.98      753.05     36.85 o 
  -4  14   2      101.69      110.27     12.00 o 
  -2  14   2     1137.16     1054.85     31.60 o 
   0  14   2      261.79      246.60     18.81 o 
   2  14   2     5918.94     6157.16    128.33 o 
   4  14   2      244.30      247.35     24.20 o 
   6  14   2      345.44      324.23     16.66 o 
   8  14   2      763.37      704.80     30.36 o 
  10  14   2      802.89      769.03     33.19 o 
  12  14   2       21.02       13.81     16.57 o 
 -13  15   2      106.97       83.94     20.43 o 
 -11  15   2       97.40       81.37     13.99 o 
  -9  15   2      126.73      132.10     16.69 o 
  -7  15   2      582.51      493.34     39.03 o 
  -5  15   2      156.91      142.67     12.45 o 
  -3  15   2      403.14      427.33     19.16 o 
  -1  15   2        7.74        9.26      8.18 o 
   1  15   2      611.84      567.80     28.50 o 
   3  15   2       42.69       49.93     10.28 o 
   5  15   2       24.05       13.17     10.37 o 
   7  15   2      206.34      189.94     13.65 o 
   9  15   2        1.24        1.10     10.35 o 
  11  15   2       23.42       13.81     15.74 o 
 -10  16   2       69.07       91.12     16.40 o 
  -8  16   2      140.03      122.85     16.59 o 
  -6  16   2        0.17        1.64      9.21 o 
  -4  16   2      191.94      142.34     17.73 o 
  -2  16   2       40.35       52.66     10.91 o 
   0  16   2      179.37      188.18     18.74 o 
   2  16   2       11.35       12.81     10.80 o 
   4  16   2      512.63      469.55     21.04 o 
   6  16   2        4.32        7.80     10.16 o 
   8  16   2       58.77       65.72     13.06 o 
  10  16   2        3.92        3.85     12.45 o 
  -9  17   2       26.54       37.97     15.03 o 
  -7  17   2      132.44      115.21     13.49 o 
  -5  17   2      345.38      351.89     19.16 o 
  -3  17   2        5.69       10.20      9.70 o 
  -1  17   2      122.17      117.84     12.88 o 
   1  17   2       24.91       39.30     20.02 o 
   3  17   2        3.33        0.70     11.94 o 
   5  17   2        0.53       10.11     10.05 o 
   7  17   2       55.60       55.43     14.55 o 
  -8  18   2      142.69      151.20     19.91 o 
  -6  18   2       39.67       26.96     11.49 o 
  -4  18   2       71.75       72.98     12.12 o 
  -2  18   2      325.19      310.80     21.32 o 
   0  18   2      248.19      256.24     21.67 o 
   2  18   2        4.19        9.16     17.67 o 
   4  18   2       29.20        0.00     12.97 o 
   6  18   2       40.94       34.72     11.27 o 
  -5  19   2      113.47      155.95     15.80 o 
  -3  19   2       15.44       17.49     10.82 o 
  -1  19   2       61.76       82.15     16.60 o 
   1  19   2      153.10      138.69     17.86 o 
   3  19   2      244.86      252.25     48.18 o 
 -19   1   3      164.16      151.85     18.43 o 
 -17   1   3      581.17      595.21     28.40 o 
 -15   1   3      249.86      217.31     28.30 o 
 -13   1   3     2963.90     2869.10     76.93 o 
 -11   1   3      345.27      330.49     32.86 o 
  -9   1   3      672.46      610.97     13.60 o 
  -7   1   3     1156.13     1169.52     22.66 o 
  -5   1   3    13687.70    15854.33    364.83 o 
  -3   1   3     4939.51     5005.07    119.10 o 
  -1   1   3     8480.23     9105.47    213.12 o 
   1   1   3     2600.74     2731.64     47.62 o 
   3   1   3      476.02      505.26     10.93 o 
   5   1   3       14.09       19.94      4.66 o 
   7   1   3        8.06       12.91      4.37 o 
   9   1   3       16.79        6.14      5.29 o 
  11   1   3      131.20      158.90     15.74 o 
  13   1   3        1.03        4.19     10.42 o 
  15   1   3      337.96      357.04     38.93 o 
 -18   2   3      826.24      744.25     60.33 o 
 -16   2   3      108.57      115.92     14.52 o 
 -14   2   3     2203.78     2318.82     65.70 o 
 -12   2   3       38.99       33.41      9.27 o 
 -10   2   3     3177.65     3039.51     77.70 o 
  -8   2   3     6447.35     6475.03    107.14 o 
  -6   2   3     7366.66     8393.85    137.26 o 
  -4   2   3     3854.40     4049.66     97.43 o 
  -2   2   3      886.06      874.72     42.94 o 
   0   2   3    11582.67    11728.82    169.98 o 
   2   2   3    10200.36    10403.46    169.67 o 
   4   2   3     1676.17     1559.09     26.29 o 
   6   2   3     2293.48     2342.71     43.35 o 
   8   2   3      373.13      323.89     11.31 o 
  10   2   3     2614.69     2721.46     75.36 o 
  12   2   3        1.20        6.49      9.74 o 
  14   2   3        0.40        4.56     21.95 o 
  16   2   3       23.29       20.54     20.43 o 
 -19   3   3     1266.52     1301.68     70.14 o 
 -17   3   3       15.93       37.31     12.98 o 
 -15   3   3      849.29      854.35     32.88 o 
 -13   3   3     6975.08     7008.65    179.07 o 
 -11   3   3      986.56      964.91     31.90 o 
  -9   3   3     5509.35     5814.77    112.65 o 
  -7   3   3      835.67      735.65     15.93 o 
  -5   3   3    13181.60    13286.49    248.75 o 
  -3   3   3     4155.92     4034.56     79.44 o 
  -1   3   3     5083.34     5185.20     86.31 o 
   1   3   3     3090.96     2766.04     42.82 o 
   3   3   3     4166.51     4064.26     61.94 o 
   5   3   3    26941.32    27920.02    401.55 o 
   7   3   3     1516.04     1433.98     25.81 o 
   9   3   3     1272.99     1296.39     40.10 o 
  11   3   3        2.51        0.00      8.96 o 
  13   3   3      999.73     1059.53     40.80 o 
  15   3   3      337.50      458.64     27.14 o 
 -18   4   3     1032.14      935.74     31.39 o 
 -16   4   3       39.22       33.72     11.24 o 
 -14   4   3     3028.05     3046.76     82.17 o 
 -12   4   3     1648.42     1564.96     46.83 o 
 -10   4   3     7484.92     7761.76    148.95 o 
  -8   4   3     7989.71     8361.23    137.57 o 
  -6   4   3      895.28      906.95     18.71 o 
  -4   4   3    10804.21    11103.40    210.97 o 
  -2   4   3     9129.60     8995.85    171.64 o 
   0   4   3    39678.60    41035.80    657.73 o 
   2   4   3     3478.73     3026.12     47.19 o 
   4   4   3     1829.15     1737.38     29.29 o 
   6   4   3     5466.58     5595.65     85.00 o 
   8   4   3     4420.33     4453.71     77.88 o 
  10   4   3     5392.54     5674.83    141.54 o 
  12   4   3      270.83      260.74     19.00 o 
  14   4   3       38.09       35.87     13.66 o 
  16   4   3       23.37       16.50     17.26 o 
 -19   5   3      404.44      416.65     25.77 o 
 -17   5   3      610.46      648.92     40.59 o 
 -15   5   3     1268.39     1105.71     32.24 o 
 -13   5   3      133.98      123.67     11.06 o 
 -11   5   3      370.97      411.84     19.61 o 
  -9   5   3     7567.87     7377.77    123.56 o 
  -7   5   3    13598.26    14114.50    205.29 o 
  -5   5   3    19908.20    20260.36    327.41 o 
  -3   5   3    23757.14    25077.29    469.82 o 
  -1   5   3      246.41      256.82      9.85 o 
   1   5   3     3954.83     3709.59     56.71 o 
   3   5   3     6822.03     6769.05    100.84 o 
   5   5   3     9542.44     9273.26    137.25 o 
   7   5   3     2201.19     2155.82     36.83 o 
   9   5   3      401.06      397.27     17.53 o 
  11   5   3      390.79      390.04     21.97 o 
  13   5   3      835.17      860.07     35.78 o 
  15   5   3      675.50      717.61     71.79 o 
 -18   6   3       16.78        0.00     11.01 o 
 -16   6   3       20.79       32.54      9.63 o 
 -14   6   3     1557.05     1471.94     38.76 o 
 -12   6   3     9203.11     9427.55    182.80 o 
 -10   6   3    11302.14    11511.66    189.72 o 
  -8   6   3     2025.34     1912.05     32.48 o 
  -6   6   3      352.21      416.30     10.46 o 
  -4   6   3     6398.49     6190.33    103.32 o 
  -2   6   3    21378.16    20939.00    393.82 o 
   0   6   3     4616.73     4237.72     72.18 o 
   2   6   3     5699.21     5297.49     80.00 o 
   4   6   3        7.37        7.35      4.14 o 
   6   6   3     2115.93     1987.02     37.89 o 
   8   6   3     3331.80     3265.61     70.21 o 
  10   6   3     1270.61     1273.61     34.12 o 
  12   6   3      569.84      518.52     26.09 o 
  14   6   3       84.03      117.90     44.18 o 
  16   6   3      135.89      150.66     18.30 o 
 -17   7   3     2331.52     2295.51     71.37 o 
 -15   7   3     2293.38     2210.94     69.17 o 
 -13   7   3     3042.72     2956.13     82.09 o 
 -11   7   3       33.44       24.09      7.77 o 
  -9   7   3     1294.60     1256.39     27.18 o 
  -7   7   3    22377.30    23618.12    340.79 o 
  -5   7   3     4329.38     4060.02     70.04 o 
  -3   7   3      415.81      606.72     13.95 o 
  -1   7   3      278.76      231.44     10.34 o 
   1   7   3     9742.30     9768.86    161.06 o 
   3   7   3     9528.52     9330.73    138.01 o 
   5   7   3     1855.48     1706.90     30.18 o 
   7   7   3     1417.01     1315.12     31.06 o 
   9   7   3       47.99       60.69     13.51 o 
  11   7   3      614.99      590.18     58.54 o 
  13   7   3      469.65      501.64     56.33 o 
  15   7   3       42.55       39.16     13.74 o 
 -18   8   3        0.86       17.45     13.25 o 
 -16   8   3        2.73        6.24     11.70 o 
 -14   8   3       30.76       44.78     11.72 o 
 -12   8   3     2860.62     2844.69     79.15 o 
 -10   8   3      392.07      381.74     15.69 o 
  -8   8   3      501.05      594.46     16.21 o 
  -6   8   3      251.16      299.82     11.08 o 
  -4   8   3     3087.04     3436.44     71.62 o 
  -2   8   3    16053.16    16436.84    312.09 o 
   0   8   3     1371.87     1260.60     25.22 o 
   2   8   3     2604.49     2682.20     43.65 o 
   4   8   3      734.84      752.55     16.35 o 
   6   8   3      652.89      644.85     15.43 o 
   8   8   3     1469.54     1473.21     33.28 o 
  10   8   3      208.16      207.27     28.99 o 
  12   8   3      404.26      359.76     22.19 o 
  14   8   3       99.24      124.54     22.92 o 
 -17   9   3      393.48      395.10     24.79 o 
 -15   9   3      458.90      438.24     24.69 o 
 -13   9   3     1287.32     1241.26     43.52 o 
 -11   9   3        1.07       15.03     15.33 o 
  -9   9   3        5.68        4.30      6.52 o 
  -7   9   3     3535.02     3559.35     64.52 o 
  -5   9   3      797.00      738.82     22.29 o 
  -3   9   3      273.23      330.40     14.22 o 
  -1   9   3      632.72      655.63     19.95 o 
   1   9   3     3173.79     3213.54     68.18 o 
   3   9   3     3480.53     3412.59     54.68 o 
   5   9   3      535.67      522.35     13.52 o 
   7   9   3      552.93      550.87     24.47 o 
   9   9   3      597.62      617.13     45.82 o 
  11   9   3      140.49      146.48     15.29 o 
  13   9   3      108.68      143.80     16.19 o 
 -16  10   3       79.33       76.53     14.74 o 
 -14  10   3      155.04      162.72     16.26 o 
 -12  10   3      375.13      310.91     19.65 o 
 -10  10   3     1113.35     1091.91     30.52 o 
  -8  10   3      126.94      131.94      8.19 o 
  -6  10   3        0.05        0.00      5.18 o 
  -4  10   3      294.98      339.13     14.63 o 
  -2  10   3      763.29      716.90     24.20 o 
   0  10   3      244.88      235.33     12.28 o 
   2  10   3       10.41       10.10      6.69 o 
   4  10   3      148.20      138.84      8.52 o 
   6  10   3      268.28      290.15     11.83 o 
   8  10   3      106.18      108.06      7.22 o 
  10  10   3        2.74        0.00      7.29 o 
  12  10   3       13.81       30.28     13.81 o 
  14  10   3        0.86        0.00     17.40 o 
 -15  11   3        8.85       13.96     11.98 o 
 -13  11   3        0.37        0.00     15.19 o 
 -11  11   3      423.94      437.80     18.59 o 
  -9  11   3       73.38      106.26     38.45 o 
  -7  11   3        2.10       14.15      5.90 o 
  -5  11   3      199.27      219.52     10.49 o 
  -3  11   3       77.06       88.64      9.22 o 
  -1  11   3        0.26        7.31      6.73 o 
   1  11   3     1490.17     1602.91     39.76 o 
   3  11   3     1283.89     1202.58     32.45 o 
   5  11   3        2.08        1.72      5.63 o 
   7  11   3      300.52      298.40     12.54 o 
   9  11   3       13.18       20.32     14.08 o 
 -14  12   3       16.49        0.00     12.15 o 
 -12  12   3      483.50      523.35     26.28 o 
 -10  12   3       87.67       99.63     10.46 o 
  -8  12   3       45.88       60.46      7.53 o 
  -6  12   3      100.50      117.40      8.47 o 
  -4  12   3      494.58      520.78     32.67 o 
  -2  12   3     2765.00     2741.41    117.74 o 
   0  12   3     2494.84     2261.74    117.10 o 
   2  12   3     1340.13     1395.91     46.26 o 
   4  12   3     1702.76     1611.72     41.32 o 
   6  12   3      646.26      620.53     21.83 o 
   8  12   3      246.72      253.66     18.16 o 
  10  12   3        4.88        9.40     10.91 o 
 -15  13   3      275.23      295.07     22.00 o 
 -13  13   3       19.79       35.55     12.78 o 
 -11  13   3      232.05      235.75     14.88 o 
  -9  13   3      448.61      465.40     19.11 o 
  -7  13   3     2204.51     2273.72     52.49 o 
  -5  13   3      957.91      966.00     29.60 o 
  -3  13   3     1192.97     1094.08     69.33 o 
  -1  13   3      814.97      741.02     24.68 o 
   1  13   3        3.46        7.60      7.55 o 
   3  13   3     1803.09     1724.29     44.47 o 
   5  13   3      936.75      966.16     29.73 o 
   7  13   3      314.28      303.23     16.74 o 
   9  13   3       50.94       47.87     17.95 o 
 -14  14   3       73.89      119.01     22.92 o 
 -12  14   3     1701.78     1736.87     83.94 o 
 -10  14   3     2114.13     1993.81     62.77 o 
  -8  14   3     1211.06     1168.74     59.51 o 
  -6  14   3      593.76      502.99     25.35 o 
  -4  14   3      443.93      409.69     25.80 o 
  -2  14   3     2824.03     2624.59     68.74 o 
   0  14   3      855.78      795.99     34.15 o 
   2  14   3       10.82       17.42     18.09 o 
   4  14   3      110.56      133.69     11.83 o 
   6  14   3     1296.43     1355.68     40.52 o 
   8  14   3     1057.46     1132.55     42.32 o 
  10  14   3      284.31      311.88     40.73 o 
 -13  15   3      214.38      210.69     27.61 o 
 -11  15   3       29.18       23.05     14.50 o 
  -9  15   3      195.64      251.73     40.32 o 
  -7  15   3     2296.34     2306.57     57.38 o 
  -5  15   3     3117.19     2917.66    116.55 o 
  -3  15   3      635.22      596.06     23.47 o 
  -1  15   3        0.05        2.54      8.46 o 
   1  15   3     1170.05     1152.48     43.89 o 
   3  15   3     2368.55     2390.81     72.83 o 
   5  15   3      255.45      270.49     23.91 o 
   7  15   3      309.27      334.42     18.27 o 
   9  15   3        3.51        1.17     12.57 o 
 -10  16   3      538.31      619.98     70.97 o 
  -8  16   3      332.66      374.74     24.69 o 
  -6  16   3      111.65      139.48     13.35 o 
  -4  16   3      496.59      501.97     22.18 o 
  -2  16   3     2067.76     2099.19     54.30 o 
   0  16   3     2701.38     2680.91     82.08 o 
   2  16   3     1514.92     1507.35     62.82 o 
   4  16   3      194.91      212.34     19.13 o 
   6  16   3      117.99      138.31     13.63 o 
   8  16   3      676.63      733.26     67.24 o 
  -9  17   3      494.18      464.85     31.34 o 
  -7  17   3      614.52      677.80     27.13 o 
  -5  17   3     1738.68     1826.30     50.22 o 
  -3  17   3      638.09      551.40     34.76 o 
  -1  17   3        5.10       10.47     10.36 o 
   1  17   3      351.12      341.23     27.34 o 
   3  17   3     1640.05     1682.22     58.66 o 
   5  17   3     1908.17     1964.77     65.20 o 
   7  17   3      242.27      268.56     22.20 o 
  -8  18   3      471.79      462.15     29.78 o 
  -6  18   3        1.86        1.71     10.09 o 
  -4  18   3      257.00      239.41     17.78 o 
  -2  18   3      670.66      721.68     28.84 o 
   0  18   3     1647.39     1606.84     58.55 o 
   2  18   3      160.31      132.38     17.06 o 
   4  18   3        3.01       12.83     13.96 o 
  -5  19   3      223.66      223.48     17.71 o 
  -3  19   3      291.87      312.35     21.36 o 
  -1  19   3       26.69       24.25     12.54 o 
   1  19   3       53.70       67.37     15.50 o 
 -18   0   4      286.11      302.64     32.86 o 
 -16   0   4     4706.74     4776.24    175.34 o 
 -14   0   4       95.22       79.80     15.46 o 
 -12   0   4     8478.97     8692.61    291.32 o 
 -10   0   4    11227.01    11448.67    374.16 o 
  -8   0   4      285.16      251.07     12.33 o 
  -6   0   4    17297.79    21154.96    688.95 o 
  -4   0   4      467.73      355.38     20.16 o 
  -2   0   4    47341.41    50747.94   1639.11 o 
   0   0   4    57902.62    60146.29   1356.02 o 
   2   0   4       35.52       29.98      8.02 o 
   4   0   4    28432.77    30026.41    682.47 o 
   6   0   4     3696.75     3502.57    138.89 o 
   8   0   4     5415.33     5430.68    133.94 o 
  10   0   4      896.55      979.44     52.46 o 
  12   0   4      124.63      106.86     21.81 o 
  14   0   4       66.09       55.23     19.33 o 
 -19   1   4      220.31      278.55     23.51 o 
 -17   1   4      652.88      624.59     29.96 o 
 -15   1   4     8177.42     8409.35    203.36 o 
 -13   1   4      300.92      313.81     17.91 o 
 -11   1   4      595.99      675.51     25.58 o 
  -9   1   4      488.39      469.27     12.44 o 
  -7   1   4    23059.37    22783.57    421.57 o 
  -5   1   4    24263.50    24723.78    567.99 o 
  -3   1   4     2807.73     2595.85     66.39 o 
  -1   1   4      415.64      395.50     61.58 o 
   1   1   4     5956.88     5987.15    100.62 o 
   3   1   4    32514.04    32587.58    522.78 o 
   5   1   4    14202.85    14099.55    230.67 o 
   7   1   4      401.63      338.55     12.23 o 
   9   1   4      186.50      173.19      9.49 o 
  11   1   4      736.34      735.01     31.62 o 
  13   1   4     1155.42     1334.04     48.90 o 
  15   1   4       53.11       82.19     16.40 o 
 -18   2   4      313.11      339.06     42.52 o 
 -16   2   4        0.67        0.00     10.35 o 
 -14   2   4     1286.44     1186.89     40.20 o 
 -12   2   4     5557.17     5811.42    142.04 o 
 -10   2   4    13878.93    15011.99    343.55 o 
  -8   2   4     1126.77     1126.54     23.07 o 
  -6   2   4     5641.74     6709.45    159.23 o 
  -4   2   4    14034.86    14731.51    341.79 o 
  -2   2   4    12236.42    12338.65    288.10 o 
   0   2   4    10686.39    10033.24    146.76 o 
   2   2   4     3758.66     3688.47     64.56 o 
   4   2   4    17163.65    18331.26    297.37 o 
   6   2   4      202.18      173.51     10.80 o 
   8   2   4     7972.72     7971.38    135.10 o 
  10   2   4     1247.01     1336.79     45.10 o 
  12   2   4       94.56       84.09     13.65 o 
  14   2   4      280.88      298.65     23.09 o 
 -19   3   4      267.72      266.96     28.86 o 
 -17   3   4      613.13      565.89     28.58 o 
 -15   3   4      366.34      363.48     20.57 o 
 -13   3   4      731.52      731.10     28.58 o 
 -11   3   4      371.81      388.15     40.32 o 
  -9   3   4     5301.71     5747.27     96.91 o 
  -7   3   4    11965.59    13002.36    244.78 o 
  -5   3   4     6378.63     6476.52    154.54 o 
  -3   3   4     6236.64     6252.65    149.95 o 
  -1   3   4      164.89      166.43      6.60 o 
   1   3   4     1894.65     1834.88     30.38 o 
   3   3   4       44.09       24.23      5.09 o 
   5   3   4     2328.34     2268.02     43.10 o 
   7   3   4        5.86        4.74      5.26 o 
   9   3   4        0.35        0.00      7.01 o 
  11   3   4      502.69      497.59     25.69 o 
  13   3   4      401.10      415.05     25.44 o 
  15   3   4      240.69      207.59     20.85 o 
 -18   4   4      136.31      134.22     21.95 o 
 -16   4   4       31.68       42.24     11.12 o 
 -14   4   4     1633.87     1546.19     48.45 o 
 -12   4   4      249.97      221.38     15.62 o 
 -10   4   4     3339.44     3213.81     66.57 o 
  -8   4   4     2302.14     2216.30     40.81 o 
  -6   4   4        1.38        1.01      4.80 o 
  -4   4   4     5496.55     5783.68    113.45 o 
  -2   4   4     3104.76     3100.01     63.41 o 
   0   4   4      741.62      643.30     20.18 o 
   2   4   4     5243.10     5102.30     87.22 o 
   4   4   4        1.57        8.84      4.10 o 
   6   4   4     1272.97     1307.42     28.19 o 
   8   4   4      836.44      843.92     21.31 o 
  10   4   4      216.43      217.26     16.67 o 
  12   4   4      252.55      257.87     28.44 o 
  14   4   4      239.60      235.08     51.64 o 
 -19   5   4      252.21      258.15     36.73 o 
 -17   5   4       42.91       25.98      9.78 o 
 -15   5   4      402.78      350.32     16.99 o 
 -13   5   4       14.37        3.30      9.22 o 
 -11   5   4      390.88      409.74     19.48 o 
  -9   5   4     2187.21     2183.87     41.61 o 
  -7   5   4        2.00       16.03      9.61 o 
  -5   5   4      556.77      540.91     16.46 o 
  -3   5   4     8788.65     9187.20    176.78 o 
  -1   5   4       67.98       81.30      5.38 o 
   1   5   4     2393.24     2295.79     37.38 o 
   3   5   4       80.28       94.53      6.53 o 
   5   5   4     1201.91     1165.68     22.37 o 
   7   5   4     1492.80     1446.10     48.19 o 
   9   5   4      192.11      187.97     20.03 o 
  11   5   4       13.30       28.70     12.56 o 
  13   5   4      106.00       98.18     15.02 o 
  15   5   4        7.81        0.00     11.41 o 
 -18   6   4        9.75       28.41     13.01 o 
 -16   6   4       47.89       65.88     13.18 o 
 -14   6   4       32.93       33.09     11.11 o 
 -12   6   4      376.27      378.29     16.16 o 
 -10   6   4    18798.13    19840.01    322.17 o 
  -8   6   4      593.90      657.60     17.22 o 
  -6   6   4      294.39      327.75     32.44 o 
  -4   6   4     2049.15     2008.70     44.41 o 
  -2   6   4     9732.00    10975.06    210.47 o 
   0   6   4      824.50     1024.56     21.46 o 
   2   6   4      516.31      473.99     21.96 o 
   4   6   4        1.63        1.14      3.91 o 
   6   6   4        2.33        0.00      4.32 o 
   8   6   4     2153.93     2204.88     44.11 o 
  10   6   4       58.65       47.73      9.69 o 
  12   6   4        1.08        0.00      9.96 o 
  14   6   4       17.08       27.92     13.95 o 
 -17   7   4       17.88       44.63     12.69 o 
 -15   7   4      281.60      277.56     20.09 o 
 -13   7   4       86.42       78.71     12.30 o 
 -11   7   4     2118.24     2162.87     62.65 o 
  -9   7   4      930.80      865.47     25.06 o 
  -7   7   4     2918.08     3090.75     56.59 o 
  -5   7   4     7820.02     8002.30    133.63 o 
  -3   7   4      224.54      268.69     11.71 o 
  -1   7   4      144.55      193.20      9.86 o 
   1   7   4       19.53       13.50      4.90 o 
   3   7   4     2609.91     2546.75     47.62 o 
   5   7   4      457.03      456.78     12.47 o 
   7   7   4       99.03       84.52      7.28 o 
   9   7   4       54.40       41.50      7.98 o 
  11   7   4        0.69        1.76      9.59 o 
  13   7   4      133.67      140.18     20.85 o 
 -18   8   4       56.31       81.63     14.44 o 
 -16   8   4      184.43      186.81     18.74 o 
 -14   8   4      241.45      234.71     18.34 o 
 -12   8   4     4004.76     4195.05    155.05 o 
 -10   8   4      849.14      819.76     27.68 o 
  -8   8   4     2339.64     2338.16     45.23 o 
  -6   8   4     1021.48      887.52     25.00 o 
  -4   8   4     3227.42     3169.87     67.31 o 
  -2   8   4     1733.83     1409.88     43.92 o 
   0   8   4    12555.69    13011.60    249.36 o 
   2   8   4      408.43      349.19     11.57 o 
   4   8   4        8.00       14.47      4.50 o 
   6   8   4     1345.48     1340.11     29.46 o 
   8   8   4      117.74      107.29      9.33 o 
  10   8   4     1586.54     1538.31     89.63 o 
  12   8   4       31.27       40.59     11.81 o 
  14   8   4        4.50        8.19     13.60 o 
 -17   9   4     1062.38     1041.32     72.07 o 
 -15   9   4      838.19      842.90     36.38 o 
 -13   9   4     2184.88     2173.53     65.67 o 
 -11   9   4      522.72      479.40     27.34 o 
  -9   9   4     3662.57     3547.27    120.26 o 
  -7   9   4     2537.36     2373.92     53.81 o 
  -5   9   4     4018.59     3918.11     82.10 o 
  -3   9   4     1093.60     1017.67     27.62 o 
  -1   9   4     1803.78     1902.58     79.91 o 
   1   9   4     7036.45     6838.79    341.21 o 
   3   9   4     4946.27     4716.16     97.25 o 
   5   9   4     3260.31     3213.25     63.13 o 
   7   9   4     1487.50     1446.37     32.17 o 
   9   9   4      514.58      501.54     21.11 o 
  11   9   4      274.49      292.54     19.98 o 
  13   9   4      211.08      211.64     19.91 o 
 -16  10   4       84.66       76.93     23.61 o 
 -14  10   4     2589.60     2737.27     80.51 o 
 -12  10   4     1777.17     1920.22     59.44 o 
 -10  10   4     4728.74     4794.07    100.19 o 
  -8  10   4     2323.32     2342.34     46.33 o 
  -6  10   4     1055.75     1045.01     28.99 o 
  -4  10   4     6293.53     6126.33    143.49 o 
  -2  10   4     6642.76     6770.09    135.68 o 
   0  10   4     1557.99     1486.09     37.12 o 
   2  10   4     1915.64     1816.84     62.27 o 
   4  10   4        3.03       19.01      6.37 o 
   6  10   4     1382.86     1444.31     32.32 o 
   8  10   4      439.15      451.66     22.50 o 
  10  10   4      405.27      457.89     23.62 o 
  12  10   4      212.51      278.62     28.44 o 
 -15  11   4      304.06      291.17     21.80 o 
 -13  11   4      512.98      551.70     28.20 o 
 -11  11   4       81.47       79.86     10.35 o 
  -9  11   4     5824.89     5809.08    119.05 o 
  -7  11   4     5392.16     5388.87     95.85 o 
  -5  11   4     3278.55     3269.67     71.82 o 
  -3  11   4     2943.80     2734.77    174.96 o 
  -1  11   4      199.71      198.17     11.91 o 
   1  11   4     4191.95     4150.43     87.83 o 
   3  11   4     1080.74     1073.32     38.26 o 
   5  11   4     1179.29     1142.18     31.47 o 
   7  11   4      351.71      353.22     14.01 o 
   9  11   4        4.10       10.12      9.20 o 
 -14  12   4     1205.66     1269.20     47.51 o 
 -12  12   4     2356.94     2346.11    114.73 o 
 -10  12   4      972.77     1038.65     30.99 o 
  -8  12   4      872.21      867.73     23.19 o 
  -6  12   4       72.84       48.18      7.37 o 
  -4  12   4     5744.73     5741.76    119.04 o 
  -2  12   4     4445.28     4538.91     96.43 o 
   0  12   4     2447.02     2456.72     90.34 o 
   2  12   4     2040.69     2030.02     61.98 o 
   4  12   4     1939.80     1911.30     59.05 o 
   6  12   4      724.40      741.39     25.12 o 
   8  12   4      720.05      725.95     45.01 o 
  10  12   4      533.80      529.07     39.49 o 
 -13  13   4        1.69        0.00     11.53 o 
 -11  13   4       65.64       79.36     11.80 o 
  -9  13   4     1505.19     1531.49     40.91 o 
  -7  13   4     2245.39     2313.46     47.71 o 
  -5  13   4     1046.62      977.17     30.00 o 
  -3  13   4      219.75      230.26     13.72 o 
  -1  13   4       46.99       59.40     12.49 o 
   1  13   4      804.35      782.92     40.73 o 
   3  13   4     1469.64     1503.26     50.74 o 
   5  13   4      634.08      637.73     23.80 o 
   7  13   4      409.99      466.41     20.08 o 
   9  13   4       55.82       76.21     20.16 o 
 -12  14   4      929.21     1007.16     40.83 o 
 -10  14   4      234.64      219.30     15.08 o 
  -8  14   4       77.05       66.97     11.91 o 
  -6  14   4      810.00      679.50     24.75 o 
  -4  14   4      119.99      136.77     11.82 o 
  -2  14   4      942.01      922.50     31.03 o 
   0  14   4      465.10      461.93     20.28 o 
   2  14   4      237.97      214.16     17.91 o 
   4  14   4      589.96      633.89     56.47 o 
   6  14   4      767.32      807.32     33.04 o 
   8  14   4      216.98      229.19     27.34 o 
  10  14   4       79.26       74.28     22.92 o 
 -11  15   4        9.74        6.97     13.93 o 
  -9  15   4       48.71       63.89     20.85 o 
  -7  15   4      589.35      632.89     24.78 o 
  -5  15   4      703.55      590.24     25.09 o 
  -3  15   4       20.66       12.53      8.37 o 
  -1  15   4       94.22       83.85     11.25 o 
   1  15   4      313.22      310.33     28.17 o 
   3  15   4      503.22      546.99     28.50 o 
   5  15   4        0.92        8.47     11.91 o 
   7  15   4       83.55       95.00     12.39 o 
 -10  16   4       99.77      108.77     18.94 o 
  -8  16   4      135.56      105.21     16.37 o 
  -6  16   4       15.53        5.71      8.77 o 
  -4  16   4      134.18      104.78     22.03 o 
  -2  16   4      114.81      110.54     12.22 o 
   0  16   4        0.07        0.00     10.62 o 
   2  16   4       36.08       41.38     13.13 o 
   4  16   4      219.72      226.33     20.96 o 
   6  16   4      217.48      194.49     28.30 o 
  -9  17   4        1.49        0.00     15.37 o 
  -7  17   4       24.25       15.91     10.50 o 
  -5  17   4      167.23      152.18     16.98 o 
  -3  17   4      533.75      455.61     33.39 o 
  -1  17   4      218.17      214.58     16.31 o 
   1  17   4       36.39       35.84     13.12 o 
   3  17   4       70.96       79.51     20.30 o 
   5  17   4       23.14       36.62     24.16 o 
  -6  18   4       85.11       89.05     23.14 o 
  -4  18   4       42.93       42.96     11.64 o 
  -2  18   4       88.53       75.97     12.42 o 
   0  18   4      202.38      196.53     28.86 o 
   2  18   4      150.46      166.25     19.29 o 
 -19   1   5        1.87        0.89     24.58 o 
 -17   1   5      633.77      604.77     29.61 o 
 -15   1   5     1478.82     1442.21     99.82 o 
 -13   1   5        4.93       18.06      9.07 o 
 -11   1   5     1538.37     1468.06     44.02 o 
  -9   1   5     1059.10     1059.21     23.27 o 
  -7   1   5     3324.88     3180.48    114.32 o 
  -5   1   5      627.37      633.32     24.85 o 
  -3   1   5     3132.02     3331.55     85.33 o 
  -1   1   5      538.04      539.60     21.37 o 
   1   1   5     3695.61     3724.99     76.13 o 
   3   1   5     1956.34     1983.16     39.03 o 
   5   1   5      157.26      147.70      9.45 o 
   7   1   5       54.70       55.77      7.01 o 
   9   1   5        7.70        8.88      5.91 o 
  11   1   5       64.33       75.42     13.08 o 
  13   1   5        0.46        0.00     19.61 o 
 -18   2   5      261.57      281.33     22.15 o 
 -16   2   5       76.63       64.07     26.65 o 
 -14   2   5      638.75      555.26     33.69 o 
 -12   2   5    10157.30    10976.84    256.95 o 
 -10   2   5      582.26      603.21     23.92 o 
  -8   2   5      331.90      316.02     13.31 o 
  -6   2   5      242.89      186.41     11.81 o 
  -4   2   5    11060.59    11765.99    276.67 o 
  -2   2   5    10765.92    10910.76    257.83 o 
   0   2   5      425.67      397.37     10.02 o 
   2   2   5       95.51       77.45      6.69 o 
   4   2   5      859.36      825.79     20.38 o 
   6   2   5     2740.73     2634.04     50.43 o 
   8   2   5       15.54        4.44      5.55 o 
  10   2   5        9.23       17.42      9.76 o 
  12   2   5      143.37      153.89     17.45 o 
  14   2   5       18.54        6.41     14.19 o 
 -19   3   5        8.31       10.05     14.58 o 
 -17   3   5     3739.46     3924.03    213.31 o 
 -15   3   5      413.19      493.52     24.26 o 
 -13   3   5        6.29       15.47      8.82 o 
 -11   3   5     2049.54     2037.68     57.26 o 
  -9   3   5     4283.21     4174.30     89.79 o 
  -7   3   5    16542.31    16855.97    391.29 o 
  -5   3   5     1190.06     1056.11     41.97 o 
  -3   3   5      202.38      143.32     21.26 o 
  -1   3   5      201.63      238.75      9.78 o 
   1   3   5    11110.25    11387.99    187.99 o 
   3   3   5     8374.64     8281.77    139.30 o 
   5   3   5     1131.31      999.60     23.70 o 
   7   3   5     3055.75     2877.79     54.95 o 
   9   3   5        2.98        7.41      7.11 o 
  11   3   5     1561.50     1761.50     58.16 o 
  13   3   5      120.68      139.08     17.35 o 
 -18   4   5        2.06        2.14     14.94 o 
 -16   4   5      128.88      128.79     27.06 o 
 -14   4   5      741.27      775.92     30.70 o 
 -12   4   5     7069.21     7371.15    176.98 o 
 -10   4   5     2909.58     3016.97     63.75 o 
  -8   4   5      162.74      205.17     10.20 o 
  -6   4   5      357.75      370.86     16.98 o 
  -4   4   5    10061.01    10146.96    195.33 o 
  -2   4   5    22762.75    23540.01    442.91 o 
   0   4   5     5887.76     5761.41     97.62 o 
   2   4   5     5565.96     5782.64     99.47 o 
   4   4   5      660.48      666.97     19.45 o 
   6   4   5     4491.49     4286.09     77.07 o 
   8   4   5     5982.93     6106.00    107.03 o 
  10   4   5      637.46      605.11     30.65 o 
  12   4   5      446.69      508.92     28.35 o 
  14   4   5       15.52       35.86     16.43 o 
 -17   5   5     1747.07     1796.13    135.99 o 
 -15   5   5     1646.67     1735.71    111.56 o 
 -13   5   5       63.36       76.99     11.22 o 
 -11   5   5     4654.68     4667.24    116.03 o 
  -9   5   5     8182.96     8631.37    144.08 o 
  -7   5   5    20933.45    21583.53    350.50 o 
  -5   5   5    13071.94    13524.93    258.47 o 
  -3   5   5     4025.02     4101.69     83.54 o 
  -1   5   5      282.79      292.76     22.53 o 
   1   5   5     4682.15     4548.48     79.81 o 
   3   5   5     8010.91     8016.25    135.36 o 
   5   5   5     2127.14     2079.26     41.55 o 
   7   5   5       41.56       57.44      7.18 o 
   9   5   5       78.79       74.25     12.30 o 
  11   5   5      288.08      279.53     20.07 o 
  13   5   5      387.20      405.23     40.59 o 
 -18   6   5      127.62      110.64     15.62 o 
 -16   6   5      645.69      691.23     33.09 o 
 -14   6   5     2100.76     2015.77     62.37 o 
 -12   6   5     7123.29     7068.27    174.34 o 
 -10   6   5    10401.34    10603.35    189.93 o 
  -8   6   5     5342.50     5417.33     93.46 o 
  -6   6   5     1956.68     1933.00     53.02 o 
  -4   6   5     5964.61     5997.19    119.49 o 
  -2   6   5    11671.46    11709.70    225.07 o 
   0   6   5    12140.80    12154.00    200.17 o 
   2   6   5       33.85       31.78      5.84 o 
   4   6   5      209.48      210.66      9.86 o 
   6   6   5     1583.40     1551.33     33.57 o 
   8   6   5     1753.34     1685.76     36.74 o 
  10   6   5      695.91      658.13     29.93 o 
  12   6   5       11.85       46.35     26.37 o 
 -17   7   5      226.74      203.94     18.84 o 
 -15   7   5     3299.63     3180.97     90.69 o 
 -13   7   5     2026.64     1908.36     59.16 o 
 -11   7   5      231.86      230.43     16.69 o 
  -9   7   5     3347.71     3337.27     74.25 o 
  -7   7   5     4797.76     4854.39    111.56 o 
  -5   7   5    16111.95    16526.79    315.17 o 
  -3   7   5      754.39      652.40     19.92 o 
  -1   7   5     6884.37     7007.07    138.36 o 
   1   7   5     3027.52     3061.26    108.81 o 
   3   7   5     6974.10     6740.00    115.58 o 
   5   7   5     4371.18     4294.47     77.49 o 
   7   7   5       62.43       62.64      7.25 o 
   9   7   5       89.67      102.52     10.51 o 
  11   7   5      515.90      492.39     26.89 o 
  13   7   5      307.72      285.60     29.96 o 
 -16   8   5      274.57      290.01     21.95 o 
 -14   8   5     1051.05      910.41     36.89 o 
 -12   8   5      302.16      278.96     18.35 o 
 -10   8   5     2862.44     2899.24     64.77 o 
  -8   8   5      264.50      240.03     10.86 o 
  -6   8   5     4442.59     4770.39     98.31 o 
  -4   8   5     3089.36     2967.49     64.51 o 
  -2   8   5     3664.73     3798.10    173.80 o 
   0   8   5     8942.15     9005.74    176.04 o 
   2   8   5        3.04       11.08     18.64 o 
   4   8   5      485.08      480.94     15.11 o 
   6   8   5      483.01      496.08     16.09 o 
   8   8   5      783.12      730.04     21.09 o 
  10   8   5      449.91      516.36     21.44 o 
  12   8   5        0.59        0.00     10.92 o 
 -17   9   5       40.04       26.78     13.08 o 
 -15   9   5      499.83      494.27     27.51 o 
 -13   9   5      451.51      368.70     25.13 o 
 -11   9   5     1760.14     1690.99     45.05 o 
  -9   9   5      942.56      920.82     27.41 o 
  -7   9   5      116.61      117.70      9.92 o 
  -5   9   5     2316.60     2254.70     65.85 o 
  -3   9   5      684.67      626.60     20.45 o 
  -1   9   5     1149.09     1029.05     34.47 o 
   1   9   5      573.29      550.44     44.04 o 
   3   9   5     3143.06     3243.78     71.39 o 
   5   9   5     2163.54     2159.17     51.67 o 
   7   9   5        2.63        2.86      7.79 o 
   9   9   5       14.82       23.09     10.33 o 
  11   9   5        1.78        0.00     16.57 o 
 -16  10   5       12.61       13.75     12.82 o 
 -14  10   5      198.47      161.66     21.40 o 
 -12  10   5      147.05      142.80     15.03 o 
 -10  10   5      345.31      308.28     15.53 o 
  -8  10   5     1089.66     1086.04     26.44 o 
  -6  10   5       43.87       41.22      7.47 o 
  -4  10   5      627.99      565.44     29.73 o 
  -2  10   5      527.18      586.65     20.30 o 
   0  10   5     1068.64     1102.45     39.54 o 
   2  10   5      392.38      382.15     20.89 o 
   4  10   5      204.80      217.54     12.81 o 
   6  10   5        1.82        2.33      6.97 o 
   8  10   5      456.28      452.55     24.01 o 
  10  10   5       26.80       52.71     12.67 o 
 -15  11   5      191.94      237.97     41.70 o 
 -13  11   5        2.37       12.65     10.58 o 
 -11  11   5       18.90       10.16      8.56 o 
  -9  11   5      558.95      551.76     22.73 o 
  -7  11   5      595.81      539.18     20.20 o 
  -5  11   5       33.36       32.23      7.68 o 
  -3  11   5       20.62       28.45      7.81 o 
  -1  11   5        0.01        2.96      7.68 o 
   1  11   5        1.50        3.31      9.12 o 
   3  11   5      618.43      626.80     28.21 o 
   5  11   5      401.57      370.91     19.54 o 
   7  11   5        5.55        0.00      7.30 o 
   9  11   5       95.77       92.08     16.98 o 
  11  11   5       46.33       46.39     22.09 o 
 -14  12   5      156.59      182.82     18.71 o 
 -12  12   5       96.70       73.95     15.33 o 
 -10  12   5      409.53      436.75     19.08 o 
  -8  12   5        5.71        4.42      6.72 o 
  -6  12   5      195.25      183.71     12.37 o 
  -4  12   5       10.79       17.07      7.63 o 
  -2  12   5      323.45      352.04     16.23 o 
   0  12   5      708.38      676.22     38.93 o 
   2  12   5      623.37      602.38     28.29 o 
   4  12   5       33.87       34.91     10.15 o 
   6  12   5      309.46      301.22     15.94 o 
   8  12   5      165.88      167.06     24.30 o 
  10  12   5       78.00      100.51     24.02 o 
 -13  13   5      176.08      187.67     18.64 o 
 -11  13   5     1010.55     1036.69     32.88 o 
  -9  13   5      266.12      243.11     14.68 o 
  -7  13   5      748.09      737.43     21.93 o 
  -5  13   5     1426.94     1317.14     37.09 o 
  -3  13   5       17.60        8.00      7.69 o 
  -1  13   5        1.30       13.22     10.43 o 
   1  13   5        2.76        6.46      9.76 o 
   3  13   5       14.81       17.62     10.05 o 
   5  13   5      270.42      265.62     19.33 o 
   7  13   5      112.70      123.18     22.37 o 
   9  13   5       21.74       30.93     17.40 o 
 -12  14   5      284.49      328.37     23.43 o 
 -10  14   5     1108.60     1153.58     35.29 o 
  -8  14   5      673.62      603.06     22.91 o 
  -6  14   5       63.30       66.43      8.30 o 
  -4  14   5       81.37       83.29     10.80 o 
  -2  14   5      671.42      640.39     24.06 o 
   0  14   5      815.80      734.76     96.37 o 
   2  14   5       49.36       55.78     12.37 o 
   4  14   5      390.06      408.91     24.65 o 
   6  14   5      306.01      303.57     21.89 o 
   8  14   5      282.74      349.86     35.90 o 
 -11  15   5      140.10      181.80     21.08 o 
  -9  15   5      637.66      670.64     32.59 o 
  -7  15   5      579.59      616.72     24.87 o 
  -5  15   5     1100.22     1034.31     37.34 o 
  -3  15   5      395.25      389.06     19.98 o 
  -1  15   5      102.64      120.04     23.89 o 
   1  15   5      538.07      517.04     40.32 o 
   3  15   5      593.09      655.23     32.44 o 
   5  15   5      457.78      471.61     28.13 o 
   7  15   5        2.76        0.00     18.22 o 
 -10  16   5      247.24      268.67     23.45 o 
  -8  16   5       24.35       29.28     14.30 o 
  -6  16   5      250.45      223.27     16.13 o 
  -4  16   5     1112.92     1114.18     51.48 o 
  -2  16   5      798.16      832.93     55.50 o 
   0  16   5      455.00      495.26     28.99 o 
   2  16   5      169.65      203.65     20.71 o 
   4  16   5       23.86       20.64     13.56 o 
  -7  17   5      647.76      657.68     27.31 o 
  -5  17   5      218.74      218.84     16.83 o 
  -3  17   5      117.48      158.36     15.23 o 
  -1  17   5        2.77        0.00     10.38 o 
   1  17   5      436.79      449.54     28.11 o 
   3  17   5      457.51      471.79     29.43 o 
  -4  18   5      135.26      138.59     15.72 o 
  -2  18   5      446.04      417.93     28.31 o 
 -18   0   6      179.69      178.66     27.06 o 
 -16   0   6        2.49       23.47     15.19 o 
 -14   0   6    15702.87    16149.81    530.17 o 
 -12   0   6     2816.69     2885.02    109.62 o 
 -10   0   6     5320.91     5644.40    194.67 o 
  -8   0   6     4389.72     4113.53    147.45 o 
  -6   0   6     3524.77     3565.13    130.61 o 
  -2   0   6     5290.61     5359.98    188.87 o 
   0   0   6    14053.52    14654.83    340.45 o 
   2   0   6     3494.11     3345.64     87.75 o 
   4   0   6     4305.76     4121.64    105.72 o 
   6   0   6       14.83       20.43     12.98 o 
   8   0   6     2252.14     2043.65     61.31 o 
  10   0   6      628.71      746.38     47.22 o 
  12   0   6       12.46       46.67     18.50 o 
 -17   1   6     2124.95     2317.80     92.09 o 
 -15   1   6      563.49      543.03     25.97 o 
 -13   1   6     3441.61     3384.26    110.18 o 
 -11   1   6      369.80      367.05     18.55 o 
  -9   1   6    13619.86    13606.24    258.87 o 
  -7   1   6     5669.78     5882.83    144.88 o 
  -5   1   6     9707.73     9851.95    235.09 o 
  -3   1   6     3596.93     3583.95     93.04 o 
  -1   1   6     4295.94     4306.52    133.10 o 
   1   1   6    10196.69    10601.44    177.02 o 
   3   1   6     7032.88     7020.24    138.62 o 
   5   1   6     5768.67     5490.96     97.08 o 
   7   1   6      851.50      872.32     24.47 o 
   9   1   6      397.62      439.01     24.19 o 
  11   1   6      430.91      498.30     27.91 o 
  13   1   6      156.04       99.83     16.82 o 
 -18   2   6      635.59      564.49     30.13 o 
 -16   2   6        5.48       28.67     11.67 o 
 -14   2   6     1331.40     1411.41     46.08 o 
 -12   2   6     6936.43     6882.29    166.74 o 
 -10   2   6     3675.67     3635.73    127.07 o 
  -8   2   6     3815.24     4057.93    102.41 o 
  -6   2   6     3100.25     3023.71     79.65 o 
  -4   2   6     3262.14     2962.39     78.98 o 
  -2   2   6    16071.28    16534.43    387.68 o 
   0   2   6     4966.74     4804.32     98.16 o 
   2   2   6      283.25      246.55     11.97 o 
   4   2   6      362.99      334.98     12.66 o 
   6   2   6     9659.22     9628.70    163.24 o 
   8   2   6      350.91      345.82     14.16 o 
  10   2   6      834.39      798.39     48.74 o 
  12   2   6       63.66       84.74     15.98 o 
 -17   3   6     1006.28      978.86     83.12 o 
 -15   3   6     1355.12     1334.45     45.58 o 
 -13   3   6        9.24        9.83      8.58 o 
 -11   3   6      251.95      244.24     25.68 o 
  -9   3   6     7374.64     7429.58    145.11 o 
  -7   3   6    13042.64    14056.96    330.27 o 
  -5   3   6    10928.41    11305.61    268.28 o 
  -3   3   6      295.93      291.42     18.52 o 
  -1   3   6      911.17      876.65     44.87 o 
   1   3   6     2896.09     2730.86     86.97 o 
   3   3   6     3323.56     3213.28     65.32 o 
   5   3   6      109.91       89.22      7.70 o 
   7   3   6        1.04       12.79      5.98 o 
   9   3   6      599.82      567.86     21.85 o 
  11   3   6      177.72      200.95     19.14 o 
  13   3   6      150.66      176.82     20.17 o 
 -18   4   6      510.50      584.29     45.29 o 
 -16   4   6       17.80        7.98     11.16 o 
 -14   4   6        9.91       10.17      9.85 o 
 -12   4   6     3042.82     3025.77     80.61 o 
 -10   4   6      650.04      645.69     20.54 o 
  -8   4   6     1535.94     1488.86     35.68 o 
  -6   4   6      449.08      453.54     20.40 o 
  -4   4   6     1663.14     1698.93     56.34 o 
  -2   4   6     5669.38     5780.86    144.10 o 
   0   4   6     2812.81     2717.25    119.91 o 
   2   4   6      565.98      556.69     17.14 o 
   4   4   6      100.03       84.67      7.40 o 
   6   4   6      175.77      157.64      9.41 o 
   8   4   6      841.99      860.98     23.49 o 
  10   4   6      111.42       95.38     14.15 o 
  12   4   6        0.41        0.00     12.17 o 
 -17   5   6      174.45      177.44     20.00 o 
 -15   5   6      552.88      602.79     40.87 o 
 -13   5   6      449.94      482.95     33.96 o 
 -11   5   6       38.93       51.68      9.74 o 
  -9   5   6      253.52      267.14     14.87 o 
  -7   5   6     1425.31     1492.08     36.76 o 
  -5   5   6      443.76      421.65     15.77 o 
  -3   5   6      731.24      647.89     19.71 o 
  -1   5   6      353.27      337.43     18.16 o 
   1   5   6       98.71       93.46      8.49 o 
   3   5   6     2332.44     2363.99     46.76 o 
   5   5   6      188.08      191.12     14.03 o 
   7   5   6        0.46        1.83      5.47 o 
   9   5   6      165.87      160.20     12.27 o 
  11   5   6      139.87      127.31     16.40 o 
 -16   6   6       73.76       74.79     15.52 o 
 -14   6   6      333.12      289.44     22.09 o 
 -12   6   6       39.56       48.22     22.64 o 
 -10   6   6     1907.70     1847.72     44.96 o 
  -8   6   6     9942.60     9975.37    469.23 o 
  -6   6   6      267.70      297.80     13.35 o 
  -4   6   6      377.32      352.47     27.37 o 
  -2   6   6      829.90      846.61     31.14 o 
   0   6   6     1041.98     1033.02     49.72 o 
   2   6   6       18.13       12.16      5.16 o 
   4   6   6       12.25       17.39      5.88 o 
   6   6   6       14.59       12.08      6.22 o 
   8   6   6       30.97       38.45      7.53 o 
  10   6   6      470.34      402.36     40.73 o 
  12   6   6        2.57       17.45     11.48 o 
 -17   7   6      244.63      291.49     23.23 o 
 -15   7   6       46.40       14.07     11.91 o 
 -13   7   6        7.01        0.00     10.08 o 
 -11   7   6      616.59      569.67     25.87 o 
  -9   7   6     2766.22     2768.48     61.84 o 
  -7   7   6     1217.36     1117.40     30.27 o 
  -5   7   6      310.59      337.07     16.16 o 
  -3   7   6     1680.87     1581.05     45.22 o 
  -1   7   6       45.64       47.11      9.96 o 
   1   7   6      353.09      305.98     13.87 o 
   3   7   6        8.18       10.65      5.10 o 
   5   7   6      548.21      531.48     17.18 o 
   7   7   6       38.38       47.66      7.06 o 
   9   7   6       25.76       22.07      8.54 o 
  11   7   6       16.42       16.91     12.00 o 
 -16   8   6       92.23      118.51     29.55 o 
 -14   8   6     1093.86     1042.07     40.68 o 
 -12   8   6      446.80      468.53     24.21 o 
 -10   8   6     2528.44     2545.15     58.82 o 
  -8   8   6     3745.26     3744.89    115.66 o 
  -6   8   6      152.07      125.13     11.20 o 
  -4   8   6     2087.29     2012.18     47.33 o 
  -2   8   6     2820.84     2635.54     74.59 o 
   0   8   6      165.72      132.93     13.28 o 
   2   8   6     2386.35     2356.51     69.02 o 
   4   8   6      154.08      152.89     11.74 o 
   6   8   6      407.75      428.64     18.76 o 
   8   8   6      664.02      664.58     24.17 o 
  10   8   6       22.23       25.25     11.64 o 
 -15   9   6      852.36      903.92     38.83 o 
 -13   9   6        1.93        0.00      9.46 o 
 -11   9   6       11.93       14.57      9.84 o 
  -9   9   6       18.15       16.99      9.26 o 
  -7   9   6     3229.88     3270.14     79.51 o 
  -5   9   6      841.34      711.46     28.21 o 
  -3   9   6       34.91       34.10     11.94 o 
  -1   9   6       68.47       67.34     11.11 o 
   1   9   6     2544.75     2454.56     71.76 o 
   3   9   6     3536.38     3490.88     96.06 o 
   5   9   6     1631.31     1570.94     41.87 o 
   7   9   6      302.36      314.08     16.73 o 
   9   9   6       83.24       77.85     13.85 o 
  11   9   6      322.07      350.41     36.17 o 
 -14  10   6      356.77      344.79     32.45 o 
 -12  10   6     3639.45     3685.02    101.22 o 
 -10  10   6     1929.83     1779.20     45.63 o 
  -8  10   6      624.06      581.48     21.25 o 
  -6  10   6      157.88      133.08     10.79 o 
  -4  10   6     2396.14     2373.43     78.86 o 
  -2  10   6     5008.75     5107.21    133.36 o 
   0  10   6     1904.24     1857.73    115.42 o 
   2  10   6       17.87       23.48      9.20 o 
   4  10   6       12.79       19.88     13.81 o 
   6  10   6      143.37      124.54     11.49 o 
   8  10   6      743.84      740.14     33.19 o 
  10  10   6      105.80      130.89     24.30 o 
 -15  11   6     1324.34     1373.76     76.07 o 
 -13  11   6        3.07        0.00     11.23 o 
 -11  11   6      606.80      567.82     22.75 o 
  -9  11   6     1200.63     1156.37     33.60 o 
  -7  11   6     5796.12     5956.23    123.74 o 
  -5  11   6     3147.82     3028.23     68.97 o 
  -3  11   6       20.11       23.85     16.15 o 
  -1  11   6        2.15        9.37     10.13 o 
   1  11   6      872.23      846.15     35.24 o 
   3  11   6     2158.58     2323.31     71.17 o 
   5  11   6      229.28      252.94     15.27 o 
   7  11   6        5.81        1.46      8.64 o 
   9  11   6       45.57       59.51     13.94 o 
 -14  12   6       42.56       32.72     13.94 o 
 -12  12   6      991.76     1023.37     40.33 o 
 -10  12   6     1168.20     1183.67     35.26 o 
  -8  12   6        6.45       14.01      6.95 o 
  -6  12   6      211.44      213.29     13.57 o 
  -4  12   6       71.06      118.61     10.92 o 
  -2  12   6     3702.46     3884.18    186.80 o 
   0  12   6     1580.48     1595.10     54.76 o 
   2  12   6      247.72      266.82     19.33 o 
   4  12   6       34.95       37.64     11.39 o 
   6  12   6     1288.85     1299.53     56.51 o 
   8  12   6      438.47      544.74     29.84 o 
 -13  13   6       13.25       16.34     13.48 o 
 -11  13   6      584.77      622.60     25.16 o 
  -9  13   6      388.66      426.98     43.43 o 
  -7  13   6      913.95      903.83     29.78 o 
  -5  13   6      934.39      930.96     30.28 o 
  -3  13   6       31.09       22.43     11.32 o 
  -1  13   6      103.77      118.01     15.00 o 
   1  13   6      392.81      367.74     23.43 o 
   3  13   6      514.27      540.34     36.17 o 
   5  13   6      558.21      599.29     35.07 o 
   7  13   6       22.95       15.27     10.60 o 
 -12  14   6       12.02       23.72     12.91 o 
 -10  14   6      340.87      332.86     18.85 o 
  -8  14   6        4.40        0.00      8.99 o 
  -6  14   6       56.06       83.80     11.27 o 
  -4  14   6      940.73      865.46     38.05 o 
  -2  14   6       97.19      146.53     22.09 o 
   0  14   6      320.71      289.48     40.45 o 
   2  14   6       81.55       74.26     14.13 o 
   4  14   6      268.19      258.36     21.23 o 
   6  14   6       53.62       53.00     14.53 o 
  -9  15   6       57.53       36.28     16.20 o 
  -7  15   6        3.01       12.01     10.07 o 
  -5  15   6      114.56      114.55     13.01 o 
  -3  15   6      291.17      262.99     21.95 o 
  -1  15   6        0.69        3.99     10.93 o 
   1  15   6       29.83       46.10     24.71 o 
   3  15   6       78.95      100.28     16.03 o 
   5  15   6      179.38      214.45     33.41 o 
  -8  16   6       88.38       53.56     15.49 o 
  -6  16   6        7.30       14.56      9.90 o 
  -4  16   6       19.54       22.25     13.02 o 
  -2  16   6        1.01        0.00     11.07 o 
   0  16   6        1.11        0.00     11.59 o 
   2  16   6       13.93       29.22     13.60 o 
  -3  17   6       31.83       29.71     14.97 o 
  -1  17   6       19.26       41.67     13.52 o 
 -17   1   7        1.48        0.00     12.96 o 
 -15   1   7      447.15      460.72     24.58 o 
 -13   1   7     1057.83      899.56     51.36 o 
 -11   1   7      860.17      944.20     33.87 o 
  -9   1   7       20.89        9.81     11.74 o 
  -7   1   7      697.98      710.51     28.02 o 
  -5   1   7     1278.97     1118.57     37.68 o 
  -3   1   7        0.26        0.00     10.22 o 
  -1   1   7       24.12       59.86     30.93 o 
   1   1   7        2.29        6.34      5.49 o 
   3   1   7      542.52      483.74     16.30 o 
   5   1   7      456.60      459.59     16.27 o 
   7   1   7        1.16        0.00      5.55 o 
   9   1   7      104.97       95.22     13.96 o 
  11   1   7        6.58        5.25     10.18 o 
 -18   2   7      158.95      133.23     18.44 o 
 -16   2   7     1516.49     1454.54     50.16 o 
 -14   2   7      888.62      840.82     32.76 o 
 -12   2   7      682.53      653.12     27.04 o 
 -10   2   7     8241.70     8233.90    197.46 o 
  -8   2   7       29.76       24.28     15.05 o 
  -6   2   7     1042.76      872.52     31.53 o 
  -4   2   7     1091.82     1122.38     37.97 o 
  -2   2   7     3621.41     3479.96     93.33 o 
   0   2   7     2700.08     2534.11    154.91 o 
   2   2   7       94.33       86.68      8.80 o 
   4   2   7      889.73      924.13     24.32 o 
   6   2   7        4.38        4.68      6.46 o 
   8   2   7      649.46      640.18     21.03 o 
  10   2   7        5.83        3.64     10.55 o 
 -17   3   7       65.33       76.34     16.09 o 
 -15   3   7     2285.24     2270.74     67.53 o 
 -13   3   7       46.87       71.10     14.63 o 
 -11   3   7     2709.68     2428.69     67.62 o 
  -9   3   7      185.63      171.46     16.29 o 
  -7   3   7     2225.65     2161.10     87.67 o 
  -5   3   7     6247.16     6295.20    157.08 o 
  -3   3   7      148.24      168.13     22.64 o 
  -1   3   7     3003.75     3057.95     83.95 o 
   1   3   7     1816.81     1765.11     37.84 o 
   3   3   7     3522.38     3308.11     63.15 o 
   5   3   7     1554.19     1570.74     35.64 o 
   7   3   7        0.53        7.83      6.40 o 
   9   3   7       43.20       25.35      9.28 o 
  11   3   7       75.44       71.86     15.71 o 
 -16   4   7      833.06      788.63     49.98 o 
 -14   4   7      899.51      862.87     33.74 o 
 -12   4   7      826.18      887.88     32.58 o 
 -10   4   7     1548.76     1492.48     45.55 o 
  -8   4   7       48.00       42.50     10.02 o 
  -6   4   7     5373.27     5308.54    108.64 o 
  -4   4   7     1123.89     1093.44     44.18 o 
  -2   4   7     5429.91     5359.87    136.58 o 
   0   4   7     5051.81     5010.55    104.16 o 
   2   4   7      121.30      114.08      8.85 o 
   4   4   7        3.44       28.01      9.17 o 
   6   4   7     1394.16     1280.52     31.09 o 
   8   4   7      996.19      971.47     26.60 o 
  10   4   7     1213.70     1209.40     46.96 o 
 -17   5   7      971.17     1050.93     44.32 o 
 -15   5   7      869.27      850.76     50.81 o 
 -13   5   7      106.40      125.36     19.05 o 
 -11   5   7     2344.68     2339.38     95.82 o 
  -9   5   7    12348.14    12233.16    204.01 o 
  -7   5   7     7773.52     8057.10    160.10 o 
  -5   5   7     6832.64     6966.32    139.45 o 
  -3   5   7      775.55      758.08     34.79 o 
  -1   5   7      271.57      233.02     16.40 o 
   1   5   7     1413.66     1386.58     36.45 o 
   3   5   7     2085.18     1967.41     41.65 o 
   5   5   7     1125.68     1118.47     28.15 o 
   7   5   7        5.63        8.03      7.02 o 
   9   5   7      561.88      554.41     28.50 o 
  11   5   7      194.14      206.89     32.45 o 
 -16   6   7      236.21      276.57     23.52 o 
 -14   6   7     3701.16     3537.32     98.96 o 
 -12   6   7     3880.27     3781.67    102.29 o 
 -10   6   7     3429.88     3377.82     91.18 o 
  -8   6   7      753.90      759.71     24.11 o 
  -6   6   7       48.15       58.01      8.50 o 
  -4   6   7     7009.07     7087.67    176.21 o 
  -2   6   7     5126.05     4881.70    126.52 o 
   0   6   7     1722.14     1666.02     52.91 o 
   2   6   7      592.70      553.97     20.25 o 
   4   6   7      744.47      723.79     21.03 o 
   6   6   7      757.00      783.98     26.45 o 
   8   6   7      401.88      445.53     17.18 o 
  10   6   7      118.13      149.90     24.85 o 
 -15   7   7       21.02        7.18     12.30 o 
 -13   7   7      229.18      209.04     17.45 o 
 -11   7   7        4.58        3.63      8.49 o 
  -9   7   7      819.67      839.52     27.97 o 
  -7   7   7     3993.92     3907.62     83.83 o 
  -5   7   7      817.37      821.24     32.41 o 
  -3   7   7      743.65      772.81     31.22 o 
  -1   7   7      438.06      437.73     23.11 o 
   1   7   7     5477.12     5430.33    156.01 o 
   3   7   7     1558.30     1562.87     41.77 o 
   5   7   7      517.90      442.56     20.98 o 
   7   7   7      337.00      323.00     14.68 o 
   9   7   7       10.10       19.90     14.32 o 
 -16   8   7      215.11      297.34     52.05 o 
 -14   8   7     1139.56     1070.69     42.04 o 
 -12   8   7     2075.90     1988.32     62.18 o 
 -10   8   7       51.00       29.85      8.85 o 
  -8   8   7       14.70       22.49      7.93 o 
  -6   8   7      269.20      309.88     24.59 o 
  -4   8   7     4312.51     4458.25    117.93 o 
  -2   8   7     2534.81     2565.22     74.97 o 
   0   8   7      144.26      141.78     14.52 o 
   2   8   7      508.33      496.61     25.28 o 
   4   8   7      307.31      300.66     16.20 o 
   6   8   7      859.06      946.95     31.03 o 
   8   8   7      299.88      348.57     23.52 o 
 -15   9   7        1.21        5.56     12.46 o 
 -13   9   7        2.45        0.00     11.39 o 
 -11   9   7        1.25       10.59      9.76 o 
  -9   9   7     1442.40     1418.12     47.22 o 
  -7   9   7      745.38      753.11     24.98 o 
  -5   9   7      103.42       90.45     15.74 o 
  -3   9   7        0.35        0.00     12.15 o 
  -1   9   7       34.58       35.90     16.43 o 
   1   9   7     1074.19     1144.51     42.55 o 
   3   9   7      437.87      484.77     25.58 o 
   5   9   7      461.98      413.75     19.68 o 
   7   9   7      298.08      324.19     18.14 o 
   9   9   7       42.31       52.13     15.00 o 
 -14  10   7       14.62        5.51     12.14 o 
 -12  10   7      102.96      119.35     14.66 o 
 -10  10   7       54.14       52.59      9.85 o 
  -8  10   7        1.55       11.35      7.86 o 
  -6  10   7       77.81       65.24     11.91 o 
  -4  10   7       26.09       10.93     10.15 o 
  -2  10   7      330.02      319.65     20.70 o 
   0  10   7       22.15       21.42     14.63 o 
   2  10   7      108.45      122.33     14.80 o 
   4  10   7      266.20      263.59     19.62 o 
   6  10   7       91.73       84.71     11.13 o 
   8  10   7        9.33        6.12     12.40 o 
 -13  11   7      260.66      317.61     23.03 o 
 -11  11   7       17.26       18.84      9.78 o 
  -9  11   7       36.23       57.95     13.27 o 
  -7  11   7       84.28       85.68     10.67 o 
  -5  11   7      493.02      466.93     25.58 o 
  -3  11   7        0.20        0.00      9.86 o 
  -1  11   7       72.41       86.20     13.94 o 
   1  11   7      113.15      111.37     14.24 o 
   3  11   7       27.29       10.08     10.15 o 
   5  11   7      364.23      323.27     28.58 o 
   7  11   7       72.04       96.60     12.33 o 
 -12  12   7      753.85      781.83     34.83 o 
 -10  12   7       52.22       59.89     11.40 o 
  -8  12   7      156.76      178.35     14.15 o 
  -6  12   7       51.04       63.38     13.37 o 
  -4  12   7      630.96      644.67     31.43 o 
  -2  12   7      231.82      196.45     18.25 o 
   0  12   7      121.21      100.14     15.23 o 
   2  12   7       60.19       65.83     13.86 o 
   4  12   7        6.74        0.00     10.52 o 
   6  12   7       63.00       36.99     15.74 o 
 -11  13   7        1.66        0.00     10.48 o 
  -9  13   7     1872.16     1935.47     50.99 o 
  -7  13   7     1511.25     1457.85     52.42 o 
  -5  13   7      524.84      501.16     28.19 o 
  -3  13   7      240.51      234.55     25.82 o 
  -1  13   7      251.15      243.82     23.75 o 
   1  13   7      435.00      447.62     27.41 o 
   3  13   7      143.62      145.94     18.72 o 
   5  13   7       21.64        0.00     13.14 o 
 -10  14   7      318.00      321.25     22.93 o 
  -8  14   7       26.95       30.08     11.19 o 
  -6  14   7        9.37       23.01     14.20 o 
  -4  14   7     1218.81     1214.79     96.78 o 
  -2  14   7      564.19      581.05     54.26 o 
   0  14   7      220.92      194.54     18.94 o 
   2  14   7       15.85        1.46     11.68 o 
  -7  15   7     1667.32     1846.43    156.98 o 
  -5  15   7      271.60      306.50     24.52 o 
  -3  15   7       32.84       34.92     19.88 o 
  -1  15   7       98.10       90.84     15.72 o 
   1  15   7      651.25      686.23     35.43 o 
 -16   0   8     1606.88     1427.60     70.69 o 
 -14   0   8      996.19      949.61     51.36 o 
 -12   0   8    10927.96    11225.84    376.37 o 
 -10   0   8      570.42      534.04     34.79 o 
  -8   0   8      468.35      460.59     32.58 o 
  -6   0   8      240.99      292.42     25.96 o 
  -4   0   8     1937.84     2139.19     91.12 o 
   0   0   8       20.04       28.17     14.63 o 
   2   0   8      166.56      124.39     13.94 o 
   4   0   8       28.16       25.07     10.13 o 
   6   0   8     1572.55     1525.06     86.57 o 
   8   0   8       15.98       74.95     21.81 o 
 -17   1   8     2074.58     2083.67     74.69 o 
 -15   1   8      837.46      938.26     37.28 o 
 -13   1   8      910.09      868.78     34.05 o 
 -11   1   8      832.89      807.92     32.12 o 
  -9   1   8     1425.24     1511.41     69.31 o 
  -7   1   8     5678.38     5906.20    150.44 o 
  -5   1   8      163.84      191.69     34.93 o 
  -3   1   8      370.31      355.35     42.11 o 
  -1   1   8       51.96       71.32     11.28 o 
   1   1   8     2263.54     2217.97     54.08 o 
   3   1   8     1891.60     1947.29     42.64 o 
   5   1   8      464.02      449.91     19.82 o 
   7   1   8      221.71      180.15     12.27 o 
   9   1   8        1.15       17.83     16.29 o 
 -16   2   8      216.91      230.03     41.83 o 
 -14   2   8     1105.79     1116.81     40.67 o 
 -12   2   8      635.53      708.31     29.83 o 
 -10   2   8     1494.29     1479.51     67.65 o 
  -8   2   8      694.23      616.19     27.34 o 
  -6   2   8      830.94      845.02     38.38 o 
  -4   2   8     2697.27     2730.65     77.79 o 
  -2   2   8     1092.33     1090.67     39.64 o 
   0   2   8      968.18      912.79     35.71 o 
   2   2   8       10.95        4.85      6.63 o 
   4   2   8       63.52       67.57      8.38 o 
   6   2   8      118.33      114.44      9.82 o 
   8   2   8     1345.63     1295.83     38.90 o 
 -17   3   8       40.47       25.40     19.88 o 
 -15   3   8       55.98       40.99     12.88 o 
 -13   3   8        0.70        9.25      9.37 o 
 -11   3   8     1764.18     1688.97     70.97 o 
  -9   3   8     1378.69     1418.95     46.06 o 
  -7   3   8     2866.35     2861.70     80.05 o 
  -5   3   8     1712.08     1792.95     55.93 o 
  -3   3   8      341.54      393.88     28.30 o 
  -1   3   8      237.75      238.68     21.26 o 
   1   3   8      703.60      758.46     40.82 o 
   3   3   8      169.10      150.72     10.30 o 
   5   3   8      188.28      213.74     12.14 o 
   7   3   8      238.57      190.40     12.03 o 
   9   3   8       40.84       51.76     11.62 o 
 -16   4   8     1275.30     1413.24     73.17 o 
 -14   4   8      666.64      612.46     42.52 o 
 -12   4   8       58.98       67.93     16.57 o 
 -10   4   8       60.07       75.65     12.00 o 
  -8   4   8      245.61      259.86     17.57 o 
  -6   4   8       14.98       18.79      9.15 o 
  -4   4   8      403.54      433.40     33.83 o 
  -2   4   8       53.58       47.47     10.54 o 
   0   4   8       74.56       60.91     10.80 o 
   2   4   8      334.48      364.75     14.90 o 
   4   4   8      315.77      318.35     14.18 o 
   6   4   8       29.87       24.68      7.33 o 
   8   4   8       30.29       18.89      7.75 o 
 -15   5   8      146.55      145.52     25.96 o 
 -13   5   8       78.17       74.56     18.22 o 
 -11   5   8      625.76      622.11     28.21 o 
  -9   5   8       49.54       55.63     13.96 o 
  -7   5   8     1608.77     1464.73     48.03 o 
  -5   5   8      129.34      121.00     13.37 o 
  -3   5   8        9.10        7.86      8.10 o 
  -1   5   8       43.52       24.49      9.51 o 
   1   5   8      188.85      143.82     11.29 o 
   3   5   8      187.81      210.10     11.67 o 
   5   5   8      172.39      181.33     11.52 o 
   7   5   8      178.45      196.43     12.57 o 
   9   5   8        2.60       17.39      9.57 o 
 -16   6   8      252.07      368.18     26.84 o 
 -14   6   8      160.52      140.55     20.16 o 
 -12   6   8      936.39      859.07     50.12 o 
 -10   6   8      765.06      746.25     30.85 o 
  -8   6   8     1097.73     1098.42     31.70 o 
  -6   6   8     2509.74     2467.35     72.42 o 
  -4   6   8     1107.67      969.46     36.80 o 
  -2   6   8     1293.08     1181.08     45.15 o 
   0   6   8       22.90       11.61      9.67 o 
   2   6   8       16.86        2.72      6.76 o 
   4   6   8       59.87       42.47      7.50 o 
   6   6   8       30.43       30.76      7.87 o 
   8   6   8        5.90       30.36      9.95 o 
 -15   7   8      990.45     1001.52     41.96 o 
 -13   7   8       32.82        0.00     10.89 o 
 -11   7   8      111.25       96.12     13.67 o 
  -9   7   8     1382.11     1272.19     35.53 o 
  -7   7   8     3508.18     3242.99     90.49 o 
  -5   7   8     1598.63     1504.64     50.47 o 
  -3   7   8        0.95        0.00      8.39 o 
  -1   7   8       64.32       69.14     12.39 o 
   1   7   8      277.47      210.38     17.38 o 
   3   7   8      793.46      817.43     90.02 o 
   5   7   8        3.54       17.44      9.03 o 
   7   7   8        1.66       11.44      9.61 o 
 -14   8   8      668.20      729.07     34.62 o 
 -12   8   8     1875.07     1792.15     58.67 o 
 -10   8   8      682.06      681.47     29.86 o 
  -8   8   8      757.05      750.79     31.82 o 
  -6   8   8     5166.88     5143.23    149.25 o 
  -4   8   8      860.16      853.18     35.54 o 
  -2   8   8     2149.04     2172.52    112.66 o 
   0   8   8     1328.61     1267.46     60.47 o 
   2   8   8      141.25      146.31     15.32 o 
   4   8   8        6.61       10.13     13.94 o 
   6   8   8      599.42      642.43     38.76 o 
 -13   9   8      168.53      174.24     17.96 o 
 -11   9   8      848.06      846.62     35.32 o 
  -9   9   8     1459.83     1468.38     49.89 o 
  -7   9   8      744.19      755.11     32.88 o 
  -5   9   8     1138.82     1040.43     84.77 o 
  -3   9   8        0.43        6.22      9.86 o 
  -1   9   8     1525.88     1585.72     67.10 o 
   1   9   8     1416.77     1386.27     50.08 o 
   3   9   8     1451.31     1477.25     53.02 o 
   5   9   8      643.90      707.46     34.17 o 
 -12  10   8     1689.96     1692.56     57.21 o 
 -10  10   8     2269.22     2407.50     72.99 o 
  -8  10   8      363.08      402.45     24.17 o 
  -6  10   8      296.62      297.25     34.24 o 
  -4  10   8     3395.51     3440.28    122.88 o 
  -2  10   8     2438.96     2491.28     77.03 o 
   0  10   8     1274.78     1351.20     50.18 o 
   2  10   8        7.45       21.53     13.26 o 
   4  10   8      968.93     1011.66     42.27 o 
   6  10   8      416.33      472.59     28.46 o 
 -11  11   8      391.23      393.26     24.28 o 
  -9  11   8     3434.90     3683.87    148.56 o 
  -7  11   8     2773.48     2815.38    134.34 o 
  -5  11   8     2093.26     2285.68     89.60 o 
  -3  11   8      324.87      356.89     24.01 o 
  -1  11   8     1173.79     1177.27     46.46 o 
   1  11   8     1048.61     1127.35     45.58 o 
   3  11   8      586.73      579.61     31.19 o 
   5  11   8      281.23      339.41     24.37 o 
 -10  12   8      424.04      454.90     26.78 o 
  -8  12   8       14.75       22.67     12.50 o 
  -6  12   8      982.76      977.09     41.29 o 
  -4  12   8     2151.17     2337.45     75.07 o 
  -2  12   8      302.43      326.95     45.98 o 
   0  12   8      767.99      825.55     38.27 o 
   2  12   8       17.27       31.39     14.13 o 
  -9  13   8     1510.30     1733.00     87.26 o 
  -7  13   8      841.49      843.64     38.83 o 
  -5  13   8      246.38      252.13     30.51 o 
  -3  13   8       16.25       40.18     14.25 o 
  -1  13   8      363.62      373.98     83.25 o 
   1  13   8      740.47      831.80     39.23 o 
  -6  14   8      146.98      197.03     21.46 o 
  -4  14   8      580.56      654.06     60.20 o 
  -2  14   8      988.01     1072.59     84.50 o 
 -15   1   9       10.63       14.96     13.24 o 
 -13   1   9        7.87       22.05     11.71 o 
 -11   1   9      155.67      123.98     21.81 o 
  -9   1   9     1393.06     1389.13     48.32 o 
  -7   1   9      169.68      179.42     25.54 o 
  -5   1   9       68.02       57.90     17.12 o 
  -3   1   9        2.56        0.00      7.70 o 
  -1   1   9      117.15      109.58     13.29 o 
   1   1   9       54.95       58.75     12.46 o 
   3   1   9        2.00        0.00      7.31 o 
   5   1   9        1.39        0.00      7.30 o 
   7   1   9       37.44       55.76      9.12 o 
 -14   2   9     2145.97     2221.12    181.14 o 
 -12   2   9     1957.73     1975.67     62.07 o 
 -10   2   9       71.43       70.41     18.78 o 
  -8   2   9     1463.75     1504.60     51.25 o 
  -6   2   9      258.25      274.47     27.06 o 
  -4   2   9     1486.29     1411.20     49.01 o 
  -2   2   9      934.05      898.42     36.90 o 
   0   2   9      140.65      120.22     13.68 o 
   2   2   9       46.51       52.45      9.51 o 
   4   2   9      293.96      242.34     13.54 o 
   6   2   9      578.48      630.46     22.50 o 
 -15   3   9        2.56       21.81     19.33 o 
 -13   3   9        7.49        1.66     16.02 o 
 -11   3   9      476.99      418.89     33.14 o 
  -9   3   9     3971.47     4054.11    110.70 o 
  -7   3   9      781.75      710.62     31.05 o 
  -5   3   9        8.79       20.11     10.05 o 
  -3   3   9      134.67      145.35     15.61 o 
  -1   3   9     1157.00      958.43     48.05 o 
   1   3   9     2684.33     2683.53     85.19 o 
   3   3   9      592.00      574.62     20.36 o 
   5   3   9      248.16      209.54     13.08 o 
   7   3   9        7.24       23.06      8.18 o 
 -14   4   9     2144.66     2190.82     98.85 o 
 -12   4   9     1646.31     1854.22     86.98 o 
 -10   4   9       15.08       52.74     17.40 o 
  -8   4   9      869.29      843.69     34.73 o 
  -6   4   9     1119.13      964.86     67.24 o 
  -4   4   9     7083.97     6992.09    178.16 o 
  -2   4   9      647.02      703.68     31.83 o 
   0   4   9      323.38      305.04     23.89 o 
   2   4   9       35.93       48.39      9.78 o 
   4   4   9      267.29      260.08     14.14 o 
   6   4   9      121.32      172.39     12.07 o 
 -15   5   9      425.89      453.13     29.19 o 
 -13   5   9       73.64       57.15     15.80 o 
 -11   5   9     1097.63     1085.20     57.71 o 
  -9   5   9     4283.38     4342.83    116.75 o 
  -7   5   9     7836.72     7810.50    196.23 o 
  -5   5   9     1072.08     1021.25     39.81 o 
  -3   5   9       24.63       31.10     11.24 o 
  -1   5   9      523.24      497.44     26.55 o 
   1   5   9      963.78      940.99     39.04 o 
   3   5   9      494.96      592.92     24.09 o 
   5   5   9       95.83      116.30     11.21 o 
 -14   6   9     1502.80     1558.55     56.33 o 
 -12   6   9     3334.64     3507.47     99.56 o 
 -10   6   9     1237.73     1231.82     64.34 o 
  -8   6   9        0.56        2.49     14.77 o 
  -6   6   9     1183.92     1128.50     42.66 o 
  -4   6   9     1479.09     1518.33     91.12 o 
  -2   6   9     3047.84     2870.11     84.73 o 
   0   6   9      503.48      536.98     28.51 o 
   2   6   9       42.23       49.35     13.04 o 
   4   6   9      212.26      206.78     19.23 o 
   6   6   9      413.90      473.62     23.34 o 
 -13   7   9      386.18      395.53     25.95 o 
  -9   7   9     1107.68     1018.65     57.44 o 
  -7   7   9      897.30      934.81     37.93 o 
  -5   7   9      571.71      527.78     27.41 o 
  -3   7   9      246.89      231.34     19.30 o 
  -1   7   9      773.93      769.83     35.05 o 
   1   7   9      920.75      852.18     37.29 o 
   3   7   9     1012.07     1038.87     45.70 o 
   5   7   9       91.71      119.68     14.03 o 
 -12   8   9      859.09      904.58     38.76 o 
 -10   8   9      861.98      941.06     54.95 o 
  -8   8   9      206.23      196.05     19.88 o 
  -6   8   9      992.85      879.21     37.38 o 
  -4   8   9      829.12      816.03     40.18 o 
  -2   8   9     1139.82     1127.78     47.49 o 
   0   8   9      229.20      289.88     38.52 o 
   2   8   9      196.68      208.76     19.80 o 
   4   8   9      128.22      163.93     18.41 o 
 -11   9   9      606.82      670.72     46.39 o 
  -9   9   9      213.81      217.04     27.89 o 
  -7   9   9      553.00      571.48     38.38 o 
  -5   9   9       42.70       55.05     13.20 o 
  -3   9   9      534.02      498.35     29.82 o 
  -1   9   9      499.65      508.38     28.89 o 
   1   9   9       33.95       36.39     22.50 o 
   3   9   9      170.47      163.82     18.16 o 
 -10  10   9       22.06       30.93     19.88 o 
  -8  10   9      423.83      421.35     57.44 o 
  -6  10   9      155.25      194.05     29.82 o 
  -4  10   9       90.41      107.80     15.76 o 
  -2  10   9       65.37       62.65     16.29 o 
   0  10   9       24.31       24.13     11.67 o 
   2  10   9       13.52       16.02     19.74 o 
  -9  11   9       29.23       33.41     19.33 o 
  -7  11   9        0.32        0.00     10.66 o 
  -5  11   9        3.63        7.43     11.32 o 
  -3  11   9      247.55      239.94     35.76 o 
  -1  11   9        4.81       14.78     11.71 o 
   1  11   9        0.72        2.74     12.67 o 
  -6  12   9       11.59       17.04     13.12 o 
  -4  12   9       10.43        1.82     11.39 o 
  -2  12   9      149.33      146.72     19.61 o 
 -14   0  10     3951.40     4323.39    168.72 o 
 -12   0  10     1616.26     1987.32     93.61 o 
  -8   0  10        0.97       21.26     17.67 o 
  -6   0  10     1979.56     2027.63     94.16 o 
  -4   0  10     2184.65     2177.02     99.41 o 
  -2   0  10      870.36      887.49     54.40 o 
   0   0  10     1879.42     1837.10     89.47 o 
   2   0  10      332.78      289.94     33.41 o 
   4   0  10      536.52      616.74     32.27 o 
 -13   1  10       55.44      104.18     17.33 o 
  -9   1  10     3823.35     3933.93    110.80 o 
  -7   1  10     1900.19     1899.61     63.07 o 
  -5   1  10     1025.94      973.00     40.41 o 
  -3   1  10      117.86       85.46     14.91 o 
  -1   1  10     2603.24     2677.03     83.08 o 
   1   1  10     1080.71     1167.35     47.53 o 
   3   1  10      783.00      786.09     42.94 o 
 -12   2  10     1774.81     2054.30     77.18 o 
 -10   2  10      177.07      244.65     29.55 o 
  -8   2  10       42.67       53.85     17.81 o 
  -6   2  10     2426.21     2341.92     74.00 o 
  -4   2  10     4136.40     4041.38    169.13 o 
  -2   2  10     1790.66     1897.02     90.57 o 
   0   2  10      208.50      215.93     29.55 o 
   2   2  10       17.93       17.45     12.96 o 
   4   2  10      453.85      537.15     21.35 o 
 -13   3  10       27.76       57.16     24.02 o 
  -9   3  10     2405.33     2531.32     78.30 o 
  -7   3  10     2072.63     2128.49     99.82 o 
  -5   3  10     1062.94     1082.01     43.03 o 
  -3   3  10       90.86      126.82     16.96 o 
  -1   3  10      263.73      246.25     20.46 o 
   1   3  10      868.46      890.86     39.78 o 
   3   3  10      484.27      546.06     24.22 o 
 -12   4  10     1122.70     1342.27     74.83 o 
 -10   4  10       44.70       48.60     18.78 o 
  -8   4  10       32.71       40.94     11.50 o 
  -6   4  10      466.31      461.59     58.95 o 
  -4   4  10      308.86      337.74     23.13 o 
  -2   4  10      752.48      767.47     37.55 o 
   0   4  10       75.72       60.76     14.63 o 
   2   4  10       59.60       76.77     19.88 o 
  -9   5  10      241.30      273.75     20.37 o 
  -7   5  10      555.08      547.26     28.51 o 
  -5   5  10      187.32      166.31     16.98 o 
  -3   5  10       40.51       28.99     11.64 o 
  -1   5  10      124.69      106.98     23.47 o 
   1   5  10      100.13      112.02     16.12 o 
   3   5  10       12.25       36.93     13.95 o 
 -12   6  10      319.06      413.09     41.42 o 
 -10   6  10        1.18        6.90     17.67 o 
  -8   6  10       28.29       24.48     22.64 o 
  -6   6  10      989.29      969.02     60.61 o 
  -4   6  10      742.48      688.05     78.28 o 
  -2   6  10       53.58       26.82     11.62 o 
   0   6  10       44.56       47.08     12.57 o 
   2   6  10        0.70       10.61     12.39 o 
  -9   7  10      212.80      191.91     28.44 o 
  -7   7  10       78.78       75.84     18.36 o 
  -5   7  10      138.26      103.65     15.59 o 
  -3   7  10       33.80       48.82     13.32 o 
  -1   7  10       34.61       53.57     12.57 o 
   1   7  10       10.42       12.98     11.79 o 
 -10   8  10       17.31       17.40     20.43 o 
  -8   8  10       80.43       94.05     18.09 o 
  -6   8  10       14.68       14.70     12.01 o 
  -4   8  10     1802.38     1700.93     60.18 o 
  -2   8  10       35.79       46.28     13.43 o 
   0   8  10       19.54       20.40     11.36 o 
  -7   9  10      383.33      369.09     24.88 o 
  -5   9  10       32.97       19.59     12.57 o 
  -3   9  10      130.39      124.37     17.18 o 
  -1   9  10      242.54      221.64     20.12 o 
  -9   1  11        1.53       17.40     13.86 o 
  -7   1  11      572.12      583.49     32.31 o 
  -5   1  11       77.16       83.49     28.99 o 
  -3   1  11        3.55        7.73     11.67 o 
  -1   1  11      146.13      160.03     18.15 o 
  -8   2  11       77.30       78.33     15.25 o 
  -6   2  11       17.77       29.25     33.27 o 
  -4   2  11      234.20      211.16     20.98 o 
  -2   2  11      210.81      234.93     21.27 o 
   0   2  11      131.26      142.70     18.15 o 
  -9   3  11      742.78      770.10     37.48 o 
  -7   3  11     1024.03     1068.05     45.20 o 
  -5   3  11       50.73       62.42     39.62 o 
  -3   3  11      375.83      353.60     25.66 o 
  -1   3  11      154.71      190.53     20.54 o 
  -8   4  11      410.64      426.59     57.71 o 
  -6   4  11     2556.16     2810.46    124.54 o 
  -4   4  11      880.36      898.15     47.36 o 
  -2   4  11     1875.75     1966.25     67.65 o 
  -7   5  11     1087.84     1125.07     45.66 o 
  -5   5  11     1146.09     1167.27     47.49 o 
  -3   5  11       26.99       22.65     12.25 o 
                                                 
